# Supplementary material for: Entropy-Driven Porous Liquids Allowing Gas Solubility in Solvent-Filled Imine-Based Porous Organic Cages
Source: J Phys Chem B. 2025 Aug 6;129(33):8501–8. doi: 10.1021/acs.jpcb.5c04176 (PMC12376116; doi:10.1021/acs.jpcb.5c04176)
Supplement: Supplementary file 2 [file jp5c04176_si_002.zip]

Archive with 38 entries (25 files):
- SI_Tabulated_Data.xlsx
- sample input files/
- sample input files/binaryGCMC/
- sample input files/binaryGCMC/chloroform/
- sample input files/binaryGCMC/chloroform/binaryGCMC/
- sample input files/binaryGCMC/chloroform/binaryGCMC/CHCl3.def
- sample input files/binaryGCMC/chloroform/binaryGCMC/CO2.def
- sample input files/binaryGCMC/chloroform/binaryGCMC/force_field_mixing_rules.def
- sample input files/binaryGCMC/chloroform/binaryGCMC/pseudo_atoms.def
- sample input files/binaryGCMC/chloroform/binaryGCMC/self.cif
- sample input files/binaryGCMC/chloroform/binaryGCMC/simulation.input
- sample input files/binaryGCMC/dimethoxyethane/
- sample input files/binaryGCMC/dimethoxyethane/binaryGCMC/
- sample input files/binaryGCMC/dimethoxyethane/binaryGCMC/CO2.def
- sample input files/binaryGCMC/dimethoxyethane/binaryGCMC/dimethoxyethane.def
- sample input files/binaryGCMC/dimethoxyethane/binaryGCMC/force_field_mixing_rules.def
- sample input files/binaryGCMC/dimethoxyethane/binaryGCMC/pseudo_atoms.def
- sample input files/binaryGCMC/dimethoxyethane/binaryGCMC/self.cif
- sample input files/binaryGCMC/dimethoxyethane/binaryGCMC/simulation.input
- sample input files/binaryGCMC/dimethoxyethane/Rosenbloth_calc/
- sample input files/binaryGCMC/dimethoxyethane/Rosenbloth_calc/dimethoxyethane.def
- sample input files/binaryGCMC/dimethoxyethane/Rosenbloth_calc/force_field_mixing_rules.def
- sample input files/binaryGCMC/dimethoxyethane/Rosenbloth_calc/pseudo_atoms.def
- sample input files/binaryGCMC/dimethoxyethane/Rosenbloth_calc/simulation.input
- sample input files/TQMD/
- sample input files/TQMD/CC13.mol
- sample input files/TQMD/chloroform.mol
- sample input files/TQMD/CO2.mol
- sample input files/TQMD/step_1_insert_cage/
- sample input files/TQMD/step_1_insert_cage/in.lammps_insert
- sample input files/TQMD/step_2_insert_chloroform_to_cage/
- sample input files/TQMD/step_2_insert_chloroform_to_cage/in.lammps_insert
- sample input files/TQMD/step_3_insert_co2_to_chloroform/
- sample input files/TQMD/step_3_insert_co2_to_chloroform/in.lammps_insert
- sample input files/TQMD/step_4_change_box/
- sample input files/TQMD/step_4_change_box/in.lammps_changebox
- sample input files/TQMD/step_5_VLE/
- sample input files/TQMD/step_5_VLE/in.lammps_eq
