# Supplementary material for: Entropy-Driven Porous Liquids Allowing Gas Solubility in Solvent-Filled Imine-Based Porous Organic Cages
Source: J Phys Chem B. 2025 Aug 6;129(33):8501–8. doi: 10.1021/acs.jpcb.5c04176 (PMC12376116; doi:10.1021/acs.jpcb.5c04176)
Supplement: Supplementary file 2 [file jp5c04176_si_002.zip › SI_Tabulated_Data.xlsx]

## Sheet: Figure 1
	CO2 unary			chloroform unary			binary @ 273K		binary @ 300K		binary @ 325K
Pressure (Pa)	273K	300K	325K	273K	300K	325K	CO2	chloroform	CO2	chloroform	CO2	chloroform
0.001	0	0	0	0.754415	0.0569165	0.00421469	0	0.129908	0	0.00779309	0	0.000830454
0.005	0	0	0	1.64078	0.222969	0.0262521	1.7337e-06	0.474909	0	0.0328645	0	0.00389221
0.01	0	0	0	1.92656	0.429489	0.0442152	0	0.809518	0	0.0763567	0	0.00746715
0.05	4.33e-06	1.3e-05	0	2.04845	1.35821	0.204529	0	1.66463	1.7337e-06	0.314574	1.7337e-06	0.0374779
0.1	8.67e-06	1.3e-05	0	2.1259	1.56278	0.40569	5.2012e-06	1.87207	1.7337e-06	0.554792	0	0.0713515
0.5	0.000104024	5.63e-05	8.67e-06	2.26492	2.01701	1.15333	1.21361e-05	2.2539	6.9349e-06	1.44366	1.7337e-06	0.321493
1	0.000151701	7.8e-05	2.17e-05	2.35856	2.06899	1.57357	6.9349e-06	2.51143	1.04024e-05	1.7275	1.7337e-06	0.563402
5	0.000897203	0.000260059	0.000121361	2.7061	2.1917	1.97396	1.56035e-05	2.87143	3.29408e-05	2.18531	3.29408e-05	1.44847
10	0.00185509	0.000624141	0.000229719	2.90033	2.22042	2.0586	2.94733e-05	3.0155	2.94733e-05	2.41099	4.85443e-05	1.71542
50	0.00883333	0.00289966	0.00131763	3.07164	2.7226	2.20315	0.00010229	3.18821	0.000143899	2.67247	0.000124828	2.20853
100	0.0175886	0.00592067	0.0027783	3.08385	2.88336	2.35982	0.000164704	3.17421	0.000152568	2.98629	0.000147367	2.4323
500	0.082456	0.0292046	0.0128166	3.12071	3.09099	2.67273	0.000797514	3.1189	0.000393556	3.09983	0.000443834	2.83977
1000	0.164704	0.0587516	0.025113	3.11969	3.06973	3.03713	0.00127949	3.29002	0.000535721	3.27452	0.000634543	3.02408
5000	0.607801	0.256955	0.121053	3.12071	3.14476	3.06827	0.0048839	3.37522	0.00327847	3.11564	0.0014598	3.12678
10000	0.989927	0.455406	0.227573	3.12071	3.12054	3.10207	0.0128868	3.29408	0.0022053	3.40581	0.00332008	3.11082
30000	1.92684	1.02707	0.576793	3.12071	3.12071	3.12069	0.0453699	3.29408	0.0125054	3.29376	0.0063437	3.28796
50000	2.4883	1.40941	0.850774	3.12071	3.12071	3.11895	0.0573568	3.2941	0.019416	3.282	0.00918874	3.23172
70000	2.92986	1.72605	1.06934	3.12071	3.11468	3.12071	0.0982883	3.24396	0.0359731	3.28273	0.013797	3.19866
100000	3.36317	2.10433	1.30727	3.12071	3.12071	3.12071	0.135052	3.26926	0.048546	3.29411	0.0199656	3.17854
300000	4.75799	3.45026	2.48462	3.29408	3.12071	3.12071	0.138336	3.64082	0.0952422	3.30697	0.0520672	3.24922
500000	5.31769	4.10843	3.09015	3.12071	3.12071	3.12071	0.225859	3.61344	0.194553	3.20869	0.0647598	3.41482
700000	5.53943	4.4884	3.51254	3.12071	3.12071	3.15528	0.482789	3.39055	0.153707	3.39401	0.113344	3.29408
1000000	5.8544	4.89565	3.94226	3.12072	3.12071	3.11874	0.642454	3.3603	0.255241	3.2941	0.114171	3.51028
3000000	6.48796	5.79739	5.04572	3.29408	3.12071	3.29408	0.79876	3.39932	0.936789	3.17478	0.271047	3.29408
5000000	6.62887	6.07412	5.48607	3.29408	3.12071	3.12071	2.41475	2.41807	1.65778	2.73965	0.379349	3.42444
7000000	6.51372	6.22908	5.66223	3.12071	3.12071	3.24836	1.85555	2.74119	1.24132	2.95388	0.471499	3.32977
10000000	6.70547	6.28216	5.83104	3.12071	3.12071	3.1587	1.51959	2.9796	0.93634	3.38172	0.525029	3.32484
30000000	6.80378	6.48114	6.19044	3.12071	3.12071	3.12071	2.24984	2.68554	2.08103	2.56711	0.666245	3.29691
50000000		6.7283	6.39136	3.29408	3.12071	3.12071	3.33286	2.19309	3.28681	2.13442	1.21257	3.12505
70000000		6.86537	6.58285	3.29408	3.12071	3.12071	3.16242	2.31305	2.84052	2.41201	1.53418	3.07456
100000000							4.15371	1.9974	2.7478	2.51287	2.17377	2.92669
300000000							7.48042	0.520118	6.40843	0.866863	5.63454	1.31213

## Sheet: Table 1
Index	Solvent Species	(molecule/cage)	(kJ/mol)	Pressure of Selectivity Reversal (bar)	MW
0	neo-pentane	-7.28	42.99	1	100.21
1	ethyl acrylate	-5.66	92.63	4	100.117
2	dimethoxyethane	-5.5	53.6	26	90.12
3	tetrahydrofuran	-5.33	55.15	32	72.11
4	n-pentane	-5.56	41.18	43	100.21
5	N,N-dimethylformamide	-5	30.23	316	73.09
6	chloroform	-5.33	52.16	355	119.378
7	isopropyl alcohol	-4.33	49.26	608	60.1
8	dichloromethane	-4.18	48.36	1603	84.93
9	acetone	-4.33	52.67	1787	58.08

## Sheet: Unary and Binary GCMC
	Binary Adsorption Loading (mmol/g)																				Unary Adosrption
Pressure (bar)	CO_2	chloroform	CO_2	DCM	CO_2	n-pentane	CO_2	neo-pentane	CO_2	acetone	CO_2	IPA	CO_2	DME	CO_2	DMF	CO_2	THF	CO_2	ethyl acrylate	chlororform	DCM	n-pentane	neo-pentane	acetone	IPA	DME	DMF	THF	ethyl acrylate
0.001	0	0.129908	0	0.00127949	0	0.00432	0	0.00149794	0	0.00567622	0	0.00128122	0	0.266338	0	1.11201	0	0.00530347	0	2.01347	0.754415	0.55542	0.0299605	0.00290052	0	0.266338	1.9607	2.22773	0.969705	2.08047
0.005	1.7337e-06	0.474909	0	0.00678233	0	0.016765	0	0.00581318	5.2012e-06	0.030491	0	0.00657429	0	1.2564	1.7337e-06	1.7729	0	0.0254771	0	2.04112	1.64078	1.35504	0.134152	0.0119228	0	1.2564	1.9271	2.61668	1.6562	2.41989
0.01	0	0.809518	1.7337e-06	0.012469	5e-06	0.03055	1.7337e-06	0.0105931	0	0.0612074	1.7337e-06	0.0133861	0	1.88824	1.7337e-06	1.89534	0	0.0531595	0	2.07853	1.92656	1.73623	0.249037	0.0194125	0	1.88824	2.13772	2.54368	1.95203	2.41989
0.05	0	1.66463	0	0.0633	2.5e-05	0.21211	8.6686e-06	0.0735481	3.4675e-06	0.32391	1.7337e-06	0.0671801	1.7337e-06	2.20483	3.4675e-06	2.03962	1.04024e-05	0.269098	0	2.07478	2.04845	2.49813	0.809294	0.110634	1.7337e-06	2.20483	2.34824	2.48002	2.57413	2.53426
0.1	5.2012e-06	1.87207	1.04024e-05	0.129447	5e-05	0.246525	1.73373e-05	0.0854813	1.04024e-05	0.616109	1.7337e-06	0.148376	1.7337e-06	2.38052	8.6686e-06	2.17039	1.04024e-05	0.523686	8.6686e-06	2.26342	2.1259	2.73018	1.0991	0.172294	1.7337e-06	2.38052	2.38702	3.17271	2.80983	2.43771
0.5	1.21361e-05	2.2539	3.29408e-05	0.600238	9.5e-05	0.9976	3.29408e-05	0.345913	1.73373e-05	2.21977	2.25384e-05	0.742234	1.21361e-05	2.81712	2.08047e-05	2.3922	2.08047e-05	1.89551	1.04024e-05	2.51022	2.26492	3.26942	1.72	0.443693	1.21361e-05	2.81712	2.45422	3.24095	3.05902	2.60218
1	6.9349e-06	2.51143	3.46745e-05	1.1195	0.00018	1.34848	6.24141e-05	0.467579	1.73373e-05	2.77408	4.50769e-05	1.73398	1.73373e-05	3.03313	3.64082e-05	2.40347	1.04024e-05	2.61025	4.16094e-05	2.40297	2.35856	3.47898	1.97279	0.585254	1.73373e-05	3.03313	2.42992	3.20134	3.08107	2.49408
5	1.56035e-05	2.87143	0.000107491	2.54313	0.000495	2.3717	0.000171639	0.822377	2.77396e-05	3.48673	8.66863e-05	2.98277	6.76153e-05	3.12771	8.842e-05	2.63002	2.42722e-05	3.02843	0.000107491	2.55522	2.7061	3.66927	2.35391	0.85011	6.76153e-05	3.12771	2.51777	3.4435	3.11053	2.77396
10	2.94733e-05	3.0155	0.000161236	2.94664	0.001055	2.52942	0.000365816	0.877064	5.0278e-05	3.6346	6.24141e-05	3.5722	0.00010229	3.28146	0.000147367	2.68516	4.33431e-05	3.08174	0.000312071	2.45187	2.90033	3.91517	2.48644	0.942418	0.00010229	3.28146	2.71987	3.41602	3.10628	2.64659
50	0.00010229	3.18821	0.000216716	3.6109	0.00358	2.88055	0.00124135	0.998816	0.000100556	3.86249	0.000150834	3.89189	0.000625875	3.3839	0.000327674	2.76263	8.66863e-05	3.18571	0.000787111	2.66727	3.07164	4.05958	2.67942	1.03479	0.000625875	3.3839	2.6573	3.46745	3.12071	2.76772
100	0.000164704	3.17421	0.000322473	3.70927	0.00766	2.92689	0.00265607	1.01488	0.000192443	3.86496	0.00020458	3.96359	0.00345531	3.12071	0.000703892	2.76503	0.000254858	3.21691	0.00211341	2.58652	3.08385	4.15758	2.69164	1.00935	0.00345531	3.12071	2.77396	3.46745	3.12071	2.77396
500	0.000797514	3.1189	0.000438633	4.03131	0.03337	3.0894	0.0115709	1.07123	0.000331141	4.05838	0.000291266	4.12668	0.000589467	3.46514	0.00244455	2.77396	0.000911939	3.12072	0.00266474	2.77396	3.12071	4.13333	2.77243	1.02721	0.000589467	3.46514	2.77396	3.46745	3.12071	2.63381
1000	0.00127949	3.29002	0.000570396	4.13582	0.06571	3.15049	0.0227846	1.09242	0.000662283	4.04379	0.000185509	4.14852	0.0151406	3.31607	0.00531213	2.77396	0.00158983	3.20367	0.0150609	2.68203	3.11969	3.99223	2.77254	1.03826	0.0151406	3.31607	2.77396	3.85989	3.12071	2.63381
5000	0.0048839	3.37522	0.00177187	4.23667	0.28823	3.69498	0.0999423	1.28122	0.000119627	4.16094	0.00033981	4.15613	0.0450491	3.42443	0.0279199	2.77396	0.0067702	3.33846	0.0255898	2.77396	3.12071	4.16066	2.77396	1.05685	0.0450491	3.42443	2.77396	3.5396	3.12071	2.63381
10000	0.0128868	3.29408	0.00334436	4.16301	0.5345	4.03287	0.185335	1.39838	0.00046984	4.14659	0.0011616	4.15823	0.0665802	3.46187	0.0487784	2.77396	0.0103833	3.73054	0.08312	2.76142	3.12071	4.21018	2.77396	1.07387	0.0665802	3.46187	2.77396	3.53334	3.12071	2.77396
30000	0.0453699	3.29408	0.00997585	4.33378	1.24476	4.6135	0.431614	1.59971	0.000762839	4.16094	0.0107734	4.07863	0.185678	3.38856	0.0912789	2.77396	0.0382997	3.45682	0.380591	2.42722	3.12071	4.31413	2.88003	1.09535	0.185678	3.38856	2.77396	3.48487	3.12071	2.77396
50000	0.0573568	3.2941	0.0137762	4.19157	1.96267	4.31074	0.680546	1.49473	0.0129873	4.10923	0.0194715	4.088	0.354992	3.39908	0.161646	2.77396	0.0539154	3.60876	0.576259	2.37348	3.12071	4.33431	2.88003	1.09535	0.354992	3.39908	2.77396	3.44632	3.12071	2.77396
70000	0.0982883	3.24396	0.0207579	4.1599	2.51429	4.25891	0.871816	1.47675	0.00201806	4.15974	0.00592241	4.15571	0.29938	3.33321	0.199925	2.77396	0.116031	3.12071	0.860779	2.25384	3.12071	4.31413	2.88003	1.09185	0.29938	3.33321	2.77396	3.46745	3.12071	2.77396
100000	0.135052	3.26926	0.0400144	4.16057	3.50433	3.75898	1.21511	1.30341	0.00210648	4.16055	0.0120546	4.14191	0.366643	3.23794	0.237529	2.77396	0.146489	3.27918	1.1289	2.08047	3.12071	4.31413	2.88003	1.09185	0.366643	3.23794	2.77396	3.46745	3.12071	2.77396
300000	0.138336	3.64082	0.158469	4.05879	6.1989	3.59194	2.14944	1.24549	0.00528613	4.16094	0.04882	4.13584	0.484696	3.46745	0.528453	2.60059	0.214535	3.46745	1.59362	2.00132	3.29408	4.33431	2.88003	1.09535	0.484696	3.46745	2.94733	3.54553	3.12071	2.77396
500000	0.225859	3.61344	0.177327	4.12038	8.79191	2.69938	3.04855	0.935998	0.0537333	4.10105	0.0651083	4.14761	0.749476	3.34138	0.514717	2.68872	0.358822	3.39799	2.36856	1.56067	3.12071	4.2086	2.88003	1.10519	0.749476	3.34138	2.94733	3.46745	3.12071	2.77396
700000	0.482789	3.39055	0.171379	4.15452	11.9865	1.54869	4.15625	0.536999	0.018029	4.16054	0.160943	4.08543	0.677008	3.46745	0.948682	2.42722	0.504582	3.36606	2.36609	1.71801	3.12071	4.2086	2.88003	1.11059	0.677008	3.46745	2.94733	3.46745	3.12071	2.77396
1000000	0.642454	3.3603	0.307043	4.125	13.8067	1.04489	4.78739	0.362309	0.026708	4.15711	0.148227	4.0778	1.01885	3.1599	1.10037	2.36265	0.693802	3.12071	4.53048	0.866863	3.12072	4.2086	2.77292	1.07769	1.01885	3.1599	2.94733	3.46745	3.12071	2.77396
3000000	0.79876	3.39932	1.14228	3.7912	16.7584	0.51243	5.81089	0.177683	0.190793	4.0676	1.21928	3.49571	1.39461	2.97699	2.22851	1.88559	2.40449	2.58737	4.12403	1.04024	3.29408	4.33431	2.77292	1.13271	1.39461	2.97699	2.77396	3.62658	3.12071	2.77396
5000000	2.41475	2.41807	1.13657	3.74081	17.6007	5e-06	6.10296	1.7337e-06	0.199559	4.09818	1.9007	3.14719	1.99296	2.81202	1.72349	2.12827	3.26748	2.10727	3.69868	1.2735	3.29408	4.33431	2.77292	1.11047	1.99296	2.81202	2.77396	3.29408	3.12071	2.77396
7000000	1.85555	2.74119	1.20003	3.78503	17.622	0.13815	6.11034	0.0479028	0.342972	3.95816	1.51272	3.36689	1.85178	2.73485	2.08881	1.96763	2.36833	2.49968	4.66807	0.812361	3.12071	4.33431	2.77292	1.13042	1.85178	2.73485	2.85096	3.29408	3.12071	2.77396
10000000	1.51959	2.9796	0.966517	3.84239	17.904	1e-05	6.20813	3.4675e-06	0.2544	4.00506	2.29261	2.86268	2.27138	2.74615	2.51113	1.78373	2.79934	2.28619	4.98836	0.62704	3.12071	4.16095	2.77292	1.15328	2.27138	2.74615	2.85096	3.29408	3.12071	2.77396
30000000	2.24984	2.68554	1.61181	3.56986	18.4677	0.04797	6.40357	0.0166334	0.543856	3.89316	2.26626	3.00464	2.48194	2.57846	2.83027	1.66561	3.25936	2.08047	5.53441	0.443149	3.12071	4.32769	2.77396	1.3029	2.48194	2.57846	2.77397	3.78519	3.24873	2.72713
50000000	3.33286	2.19309	2.07682	3.36221	18.6794	0.31494	6.47697	0.109204	0.956975	3.63814	1.85844	3.21272	3.3496	2.25387	3.38446	1.48863	3.57379	2.07026	5.51127	0.527977	3.29408	4.37283	2.77396	1.40355	3.3496	2.25387	2.77396	3.54246	3.29408	2.77396
70000000	3.16242	2.31305	2.11567	3.40585	19.7655	0	6.85358	0	1.03562	3.66587	3.57271	2.42488	2.94434	2.39587	3.93989	1.3114	3.71343	2.08047	6.20888	0.306772	3.29408	4.33441	2.91385	1.70312	2.94434	2.39587	2.77396	3.56083	3.12071	2.77396
100000000	4.15371	1.9974	2.1559	3.55384	20.3659	0.06646	7.06177	0.0230447	1.4928	3.36506	3.16914	2.72266	4.13435	1.85816	5.06048	0.866863	3.8368	2.10314	6.24363	0.39551	3.29408	4.33441	2.96429	1.96999	4.13435	1.85816	2.77396	3.5877	3.12071	2.77396
300000000	7.48042	0.520118	5.18428	1.94504	24.3697	0	8.45007	0	4.92008	2.03596	5.60763	1.67109	7.67179	0.346745	7.61856	0.331044	6.76492	0.772725	7.80684	0.173373	3.29408	4.33441	3.01398	2.08851	7.67179	0.346745	2.94611	3.46745	3.29408	2.77396

## Sheet: Figure 2(a)
chloroform @ 300K		10 wt.% chloroform-CC13 @ 300K (method 1)		10 wt.% chloroform-CC13 @ 300K (method 2)		10 wt.% chloroform-CC13 @ 273K
Pressure (bar)	Loading (g/mmol)	Pressure (bar)	Loading (g/mmol)	Pressure (bar)	Loading (g/mmol)	Pressure (bar)	Loading (g/mmol)
3.11037	0.37989	6.90667	0.678116	21.8348	2.48063	2.86474	0.451977
3.49087	0.376827	7.10182	0.596932	23.2407	1.9725	3.75676	0.402549
7.02831	0.715488	7.12572	0.516537	23.5169	2.33831	4.23462	0.342355
7.5893	0.776872	9.43702	1.04777	30.0511	3.5384	5.27519	0.850624
9.8955	1.10193	9.75435	1.01296	31.611	2.91725	5.99906	0.84137
10.616	1.08609	11.1175	0.68247	32.55	3.4537	6.39606	0.906427
12.7921	1.54754	11.8027	1.40133	35.9465	5.06152	10.4248	1.62023
14.5565	1.4344	12.4425	1.05819	36.5935	5.5694	11.153	1.51213
15.8504	1.98431	13.088	1.23095	39.8802	5.54742	11.804	1.81737
16.4812	1.90706	14.6994	1.28361	44.018	7.80306	13.361	2.48593
25.7312	3.20134	15.7412	1.50808	45.8711	7.97575	13.4302	2.64386
27.0104	3.28064	16.187	1.33854	46.7875	7.31554	13.4489	2.54867
27.4339	3.25357	19.0199	1.44182			15.9325	3.9499
34.0711	5.32919	19.076	1.5797			16.2007	3.64963
34.3769	5.10854	20.0244	2.04292			17.6161	3.87504
37.7646	5.24086	20.7761	2.2554			21.7781	4.9747
		21.08	2.03975			23.5714	5.28126
		23.5241	2.42585			25.934	5.36387
		29.9487	3.36866			29.1052	7.3865
		31.7952	3.66421			30.6448	7.82962
		32.3963	2.97652			32.1931	7.62091
		36.7148	5.65581
		39.834	5.7048
		41.3783	4.6018
		44.3656	7.0062
		46.0525	6.86638
		47.7474	8.11748

## Sheet: Figure 2(b)
10 wt.% DME-CC13 @ 273K		DME @ 273K		DME EXP @ 315K
Pressure (bar)	Loading (g/mmol)	Pressure (bar)	Loading (g/mmol)	Pressure (bar)	Loading (g/mmol)
21.2181	7.00721	10.6178	2.49586	10.8	6.75
19.2142	5.71732	5.59015	1.14903	20.5	14.43
11.891	3.86276	3.13186	0.505103	30.7	25.1
8.01974	2.52064	10.5351	2.99418
4.01794	1.20036	5.28649	1.25267
3.21057	0.581467	2.77105	0.626005
22.6322	7.19559	11.3438	2.55316
19.2184	5.49671	6.03042	1.16622
12.8093	3.60612	2.93091	0.641029
7.51893	2.88101
5.33798	1.29714
1.75059	0.919609
23.0517	7.49936
16.3945	5.66946
12.1981	3.90013
7.88111	2.47302
5.56214	1.26035
2.48	0.569701

## Sheet: Figure 3
10 wt.% chloroform-CC13 @ 300K				10 wt.% chloroform-CC13 @ 273K				10 wt.% DME-CC13 @ 273K
Pressure (bar)	xerr	In-cage CO2 (#/cage)	yerr	Pressure (bar)	xerr	In-cage CO2 (#/cage)	yerr	Pressure (bar)	xerr	In-cage CO2 (#/cage)	yerr
7.04474	0.120165	0.04	0.052915	3.61871	0.695296	0.07	0.121244	2.48039	0.729989	0.267	0.190919
10.103	0.892848	0	0	5.8901	0.568323	0.223333	0.20108	4.97269	0.834397	0.332	0.0254558
12.4444	0.64263	0.156667	0.262742	11.1273	0.689964	0.00666667	0.011547	7.8066	0.258587	0.838667	0.170016
15.5425	0.763457	0.0933333	0.15308	13.4134	0.0462678	0.196667	0.145029	12.2994	0.467452	0.805333	0.0750555
19.3734	0.564457	0.173333	0.106927	16.5831	0.904593	0.613333	0.452364	18.2757	1.62918	1.442	0.227693
21.7934	1.5065	0.213333	0.141539	23.7612	2.08444	0.153333	0.21362	22.3007	0.960717	1.59067	0.0560833
31.3801	1.27553	0.0333333	0.0251661	30.6477	1.54393	0.826667	0.483356
39.309	2.37566	0.363333	0.12741
46.0565	1.69092	0.573333	0.260064
