# Supplementary material for: Entropy-Driven Porous Liquids Allowing Gas Solubility in Solvent-Filled Imine-Based Porous Organic Cages
Source: J Phys Chem B. 2025 Aug 6;129(33):8501–8. doi: 10.1021/acs.jpcb.5c04176 (PMC12376116; doi:10.1021/acs.jpcb.5c04176)
Supplement: Supplementary file 2 [file jp5c04176_si_002.zip › sample input files/binaryGCMC/chloroform/binaryGCMC/CHCl3.def]

# critical constants: Temperature [T], Pressure [Pa], and Acentric factor [-]
263.2
5447000.0
0.218
#Number Of Atoms
 5
# Number of groups
1
# CO2-group
rigid
# number of atoms
5
# atomic positions
0 C_chcl3     3.0695  2.3645  0.1221
1 H_chcl3     3.9741  2.3645  0.3365
2 Cl_chcl3     2.3310  3.8042  0.8180
3 Cl_chcl3     2.9317  2.3645 -1.6311
4 Cl_chcl3     2.3310  0.9247  0.8180
# Chiral centers Bond  BondDipoles Bend  UrayBradley InvBend  Torsion Imp. Torsion Bond/Bond Stretch/Bend Bend/Bend Stretch/Torsion Bend/Torsion IntraVDW IntraCoulomb
               0    4            0    0            0       0        0            0         0            0         0               0            0        0            0
# Bond stretch: atom n1-n2, type, parameters
0 1 RIGID_BOND
0 2 RIGID_BOND
0 3 RIGID_BOND
0 4 RIGID_BOND
# Number of config moves
0
