# Supplementary material for: Entropy-Driven Porous Liquids Allowing Gas Solubility in Solvent-Filled Imine-Based Porous Organic Cages
Source: J Phys Chem B. 2025 Aug 6;129(33):8501–8. doi: 10.1021/acs.jpcb.5c04176 (PMC12376116; doi:10.1021/acs.jpcb.5c04176)
Supplement: Supplementary file 2 [file jp5c04176_si_002.zip › sample input files/binaryGCMC/chloroform/binaryGCMC/CO2.def]

# critical constants: Temperature [T], Pressure [Pa], and Acentric factor [-]
304.1282
7377300.0
0.22394
#Number Of Atoms
 3
# Number of groups
1
# CO2-group
rigid
# number of atoms
3
# atomic positions
0 O_co2     0.0           0.0           1.16
1 C_co2     0.0           0.0           0.0
2 O_co2     0.0           0.0          -1.16
# Chiral centers Bond  BondDipoles Bend  UrayBradley InvBend  Torsion Imp. Torsion Bond/Bond Stretch/Bend Bend/Bend Stretch/Torsion Bend/Torsion IntraVDW IntraCoulomb
               0    2            0    0            0       0        0            0         0            0         0               0            0        0            0
# Bond stretch: atom n1-n2, type, parameters
0 1 RIGID_BOND
1 2 RIGID_BOND
# Number of config moves
0
