# Supplementary material for: Entropy-Driven Porous Liquids Allowing Gas Solubility in Solvent-Filled Imine-Based Porous Organic Cages
Source: J Phys Chem B. 2025 Aug 6;129(33):8501–8. doi: 10.1021/acs.jpcb.5c04176 (PMC12376116; doi:10.1021/acs.jpcb.5c04176)
Supplement: Supplementary file 2 [file jp5c04176_si_002.zip › sample input files/binaryGCMC/chloroform/binaryGCMC/self.cif]

#======================================================================								
#	CRYSTAL	DATA						
#----------------------------------------------------------------------								
data_VESTA_phase_1								
								
_chemical_name_common	'C60	H72	"N12,"	3.67	(C	H2	Cl2)'	
_cell_length_a	24.075001							
_cell_length_b	24.075001							
_cell_length_c	10.7146							
_cell_angle_alpha	90							
_cell_angle_beta	90							
_cell_angle_gamma	120							
_cell_volume	5378.227853							
_symmetry_space_group_name_H-M	'P1'						
_space_group_IT_number	1							
								
loop_								
_space_group_symop_operation_xyz								
	"'x,"	"y,"	z'					
								
loop_								
	_atom_site_label							
	_atom_site_occupancy							
	_atom_site_fract_x							
	_atom_site_fract_y							
	_atom_site_fract_z							
	_atom_site_adp_type							
	_atom_site_B_iso_or_equiv							
	_atom_site_type_symbol							
	NU	1	0.1657	0.134	0.6532	Biso	1	N
	NU	1	0.866	0.0317	0.6532	Biso	1	N
	NU	1	0.9683	0.8343	0.6532	Biso	1	N
	NU	1	0.2321	0.1988	0.8735	Biso	1	N
	NU	1	0.8012	0.0333	0.8735	Biso	1	N
	NU	1	0.9667	0.7679	0.8735	Biso	1	N
	NU	1	0.0961	0.2251	0.3757	Biso	1	N
	NU	1	0.7749	0.871	0.3757	Biso	1	N
	NU	1	0.129	0.9039	0.3757	Biso	1	N
	NU	1	0.9597	0.1748	0.354	Biso	1	N
	NU	1	0.8252	0.7849	0.354	Biso	1	N
	NU	1	0.2151	0.0403	0.354	Biso	1	N
	NU	1	0.2776	0.4917	0.0626	Biso	1	N
	NU	1	0.5083	0.7859	0.0626	Biso	1	N
	NU	1	0.2141	0.7224	0.0626	Biso	1	N
	NU	1	0.2677	0.4185	0.84	Biso	1	N
	NU	1	0.5815	0.8492	0.84	Biso	1	N
	NU	1	0.1508	0.7323	0.84	Biso	1	N
	NU	1	0.4329	0.541	0.354	Biso	1	N
	NU	1	0.459	0.8919	0.354	Biso	1	N
	NU	1	0.1081	0.5671	0.354	Biso	1	N
	NU	1	0.5341	0.6735	0.3652	Biso	1	N
	NU	1	0.3265	0.8606	0.3652	Biso	1	N
	NU	1	0.1394	0.4659	0.3652	Biso	1	N
	NU	1	0.7184	0.5024	0.0747	Biso	1	N
	NU	1	0.4976	0.216	0.0747	Biso	1	N
	NU	1	0.784	0.2816	0.0747	Biso	1	N
	NU	1	0.7272	0.57902	0.2884	Biso	1	N
	NU	1	0.42098	0.14818	0.2884	Biso	1	N
	NU	1	0.85182	0.2728	0.2884	Biso	1	N
	NU	1	0.562	0.4536	0.7899	Biso	1	N
	NU	1	0.5464	0.1084	0.7899	Biso	1	N
	NU	1	0.8916	0.438	0.7899	Biso	1	N
	NU	1	0.4625	0.3209	0.7729	Biso	1	N
	NU	1	0.6791	0.1416	0.7729	Biso	1	N
	NU	1	0.8584	0.5375	0.7729	Biso	1	N
	CA	1	0.0641	0.0063	0.6736	Biso	1	C
	CA	1	0.9937	0.0578	0.6736	Biso	1	C
	CA	1	0.9422	0.9359	0.6736	Biso	1	C
	CB	1	0.053	0.059	0.674	Biso	1	C
	CB	1	0.941	0.994	0.674	Biso	1	C
	CB	1	0.006	0.947	0.674	Biso	1	C
	CU	1	0.1095	0.1236	0.672	Biso	1	C
	CU	1	0.8764	0.9859	0.672	Biso	1	C
	CU	1	0.0141	0.8905	0.672	Biso	1	C
	CZ	1	0.216	0.1998	0.6583	Biso	1	C
	CZ	1	0.8002	0.0162	0.6583	Biso	1	C
	CZ	1	0.9838	0.784	0.6583	Biso	1	C
	CZ	1	0.2654	0.2071	0.7575	Biso	1	C
	CZ	1	0.7929	0.0583	0.7575	Biso	1	C
	CZ	1	0.9417	0.7346	0.7575	Biso	1	C
	CJ	1	0.2718	0.1751	0.7011	Biso	1	C
	CJ	1	0.8249	0.0967	0.7011	Biso	1	C
	CJ	1	0.9033	0.7282	0.7011	Biso	1	C
	CJ	1	0.3025	0.2875	0.7071	Biso	1	C
	CJ	1	0.7125	0.015	0.7071	Biso	1	C
	CJ	1	0.985	0.6975	0.7071	Biso	1	C
	CU	1	0.2241	0.1575	0.9493	Biso	1	C
	CU	1	0.8425	0.0666	0.9493	Biso	1	C
	CU	1	0.9334	0.7759	0.9493	Biso	1	C
	CB	1	0.1969	0.153	0.076	Biso	1	C
	CB	1	0.847	0.0439	0.076	Biso	1	C
	CB	1	0.9561	0.8031	0.076	Biso	1	C
	CA	1	0.19772	0.1098	0.1608	Biso	1	C
	CA	1	0.8902	0.08792	0.1608	Biso	1	C
	CA	1	0.91208	0.80228	0.1608	Biso	1	C
	CB	1	0.1714	0.1035	0.279	Biso	1	C
	CB	1	0.8965	0.0679	0.279	Biso	1	C
	CB	1	0.9321	0.8286	0.279	Biso	1	C
	CA	1	0.14419	0.1405	0.3123	Biso	1	C
	CA	1	0.8595	0.00369	0.3123	Biso	1	C
	CA	1	0.99631	0.85581	0.3123	Biso	1	C
	CB	1	0.14337	0.1838	0.2275	Biso	1	C
	CB	1	0.8162	0.95957	0.2275	Biso	1	C
	CB	1	0.04043	0.85663	0.2275	Biso	1	C
	CA	1	0.1697	0.19005	0.1093	Biso	1	C
	CA	1	0.80995	0.97965	0.1093	Biso	1	C
	CA	1	0.02035	0.8303	0.1093	Biso	1	C
	CU	1	0.112	0.2201	0.264	Biso	1	C
	CU	1	0.7799	0.8919	0.264	Biso	1	C
	CU	1	0.1081	0.888	0.264	Biso	1	C
	CZ	1	0.0626	0.2598	0.4133	Biso	1	C
	CZ	1	0.7402	0.8028	0.4133	Biso	1	C
	CZ	1	0.1972	0.9374	0.4133	Biso	1	C
	CZ	1	0.9976	0.2161	0.4697	Biso	1	C
	CZ	1	0.7839	0.7815	0.4697	Biso	1	C
	CZ	1	0.2185	0.0024	0.4697	Biso	1	C
	CJ	1	0.0642	0.3002	0.3027	Biso	1	C
	CJ	1	0.6998	0.764	0.3027	Biso	1	C
	CJ	1	0.236	0.9358	0.3027	Biso	1	C
	CJ	1	0.1014	0.296	0.5367	Biso	1	C
	CJ	1	0.704	0.8054	0.5367	Biso	1	C
	CJ	1	0.1946	0.8986	0.5367	Biso	1	C
	CU	1	0.9362	0.1176	0.3693	Biso	1	C
	CU	1	0.8824	0.8186	0.3693	Biso	1	C
	CU	1	0.1814	0.0638	0.3693	Biso	1	C
	CA	1	0.3892	0.6644	0.041	Biso	1	C
	CA	1	0.3356	0.7248	0.041	Biso	1	C
	CA	1	0.2752	0.6108	0.041	Biso	1	C
	CB	1	0.3366	0.6077	0.0422	Biso	1	C
	CB	1	0.3923	0.7289	0.0422	Biso	1	C
	CB	1	0.2711	0.6634	0.0422	Biso	1	C
	CU	1	0.3305	0.5433	0.0477	Biso	1	C
	CU	1	0.4567	0.7872	0.0477	Biso	1	C
	CU	1	0.2128	0.6695	0.0477	Biso	1	C
	CZ	1	0.276	0.4278	0.0643	Biso	1	C
	CZ	1	0.5722	0.8482	0.0643	Biso	1	C
	CZ	1	0.1518	0.724	0.0643	Biso	1	C
	CZ	1	0.2334	0.3822	0.9604	Biso	1	C
	CZ	1	0.6178	0.8512	0.9604	Biso	1	C
	CZ	1	0.1488	0.7666	0.9604	Biso	1	C
	CJ	1	0.2262	0.378	0.1642	Biso	1	C
	CJ	1	0.622	0.8482	0.1642	Biso	1	C
	CJ	1	0.1518	0.7738	0.1642	Biso	1	C
	CJ	1	0.3395	0.4252	0.0665	Biso	1	C
	CJ	1	0.5748	0.9143	0.0665	Biso	1	C
	CJ	1	0.0857	0.6605	0.0665	Biso	1	C
	CU	1	0.231	0.4253	0.7678	Biso	1	C
	CU	1	0.5747	0.8057	0.7678	Biso	1	C
	CU	1	0.1943	0.769	0.7678	Biso	1	C
	CB	1	0.34738	0.5055	0.4962	Biso	1	C
	CB	1	0.4945	0.84188	0.4962	Biso	1	C
	CB	1	0.15812	0.65262	0.4962	Biso	1	C
	CA	1	0.3055	0.5081	0.4101	Biso	1	C
	CA	1	0.4919	0.7974	0.4101	Biso	1	C
	CA	1	0.2026	0.6945	0.4101	Biso	1	C
	CB	1	0.242	0.48606	0.4426	Biso	1	C
	CB	1	0.51394	0.75594	0.4426	Biso	1	C
	CB	1	0.24406	0.758	0.4426	Biso	1	C
	CA	1	0.22029	0.46144	0.5613	Biso	1	C
	CA	1	0.53856	0.75885	0.5613	Biso	1	C
	CA	1	0.24115	0.77971	0.5613	Biso	1	C
	CB	1	0.2621	0.45884	0.6474	Biso	1	C
	CB	1	0.54116	0.80326	0.6474	Biso	1	C
	CB	1	0.19674	0.7379	0.6474	Biso	1	C
	CA	1	0.3257	0.48088	0.6148	Biso	1	C
	CA	1	0.51912	0.84482	0.6148	Biso	1	C
	CA	1	0.15518	0.6743	0.6148	Biso	1	C
	CU	1	0.4111	0.5265	0.4563	Biso	1	C
	CU	1	0.4735	0.8846	0.4563	Biso	1	C
	CU	1	0.1154	0.5889	0.4563	Biso	1	C
	CZ	1	0.5033	0.5667	0.3167	Biso	1	C
	CZ	1	0.4333	0.9366	0.3167	Biso	1	C
	CZ	1	0.0634	0.4967	0.3167	Biso	1	C
	CZ	1	0.5291	0.6304	0.2682	Biso	1	C
	CZ	1	0.3696	0.8987	0.2682	Biso	1	C
	CZ	1	0.1013	0.4709	0.2682	Biso	1	C
	CJ	1	0.5027	0.5267	0.2155	Biso	1	C
	CJ	1	0.4733	0.976	0.2155	Biso	1	C
	CJ	1	0.024	0.4973	0.2155	Biso	1	C
	CJ	1	0.5402	0.5604	0.4127	Biso	1	C
	CJ	1	0.4396	0.9798	0.4127	Biso	1	C
	CJ	1	0.0202	0.4598	0.4127	Biso	1	C
	CU	1	0.5076	0.7101	0.3492	Biso	1	C
	CU	1	0.2899	0.7975	0.3492	Biso	1	C
	CU	1	0.2025	0.4924	0.3492	Biso	1	C
	CA	1	0.7221	0.3878	0.0929	Biso	1	C
	CA	1	0.6122	0.3343	0.0929	Biso	1	C
	CA	1	0.6657	0.2779	0.0929	Biso	1	C
	CB	1	0.6737	0.3905	0.0979	Biso	1	C
	CB	1	0.6095	0.2832	0.0979	Biso	1	C
	CB	1	0.7168	0.3263	0.0979	Biso	1	C
	CU	1	0.6695	0.4514	0.0932	Biso	1	C
	CU	1	0.5486	0.2181	0.0932	Biso	1	C
	CU	1	0.7819	0.3305	0.0932	Biso	1	C
	CZ	1	0.7122	0.5571	0.0698	Biso	1	C
	CZ	1	0.4429	0.1551	0.0698	Biso	1	C
	CZ	1	0.8449	0.2878	0.0698	Biso	1	C
	CZ	1	0.7524	0.6049	0.165	Biso	1	C
	CZ	1	0.3951	0.1475	0.165	Biso	1	C
	CZ	1	0.8525	0.2476	0.165	Biso	1	C
	CJ	1	0.7327	0.6561	0.1454	Biso	1	C
	CJ	1	0.3439	0.0766	0.1454	Biso	1	C
	CJ	1	0.9234	0.2673	0.1454	Biso	1	C
	CJ	1	0.8132	0.6183	0.1282	Biso	1	C
	CJ	1	0.3817	0.1949	0.1282	Biso	1	C
	CJ	1	0.8051	0.1868	0.1282	Biso	1	C
	CU	1	0.7613	0.5729	0.373	Biso	1	C
	CU	1	0.4271	0.1884	0.373	Biso	1	C
	CU	1	0.8116	0.2387	0.373	Biso	1	C
	CB	1	0.73881	0.54591	0.4989	Biso	1	C
	CB	1	0.45409	0.1929	0.4989	Biso	1	C
	CB	1	0.8071	0.26119	0.4989	Biso	1	C
	CA	1	0.77976	0.54119	0.5842	Biso	1	C
	CA	1	0.45881	0.23857	0.5842	Biso	1	C
	CA	1	0.76143	0.22024	0.5842	Biso	1	C
	CB	1	0.75652	0.51241	0.6995	Biso	1	C
	CB	1	0.48759	0.24411	0.6995	Biso	1	C
	CB	1	0.75589	0.24348	0.6995	Biso	1	C
	CA	1	0.6923	0.48834	0.7295	Biso	1	C
	CA	1	0.51166	0.20396	0.7295	Biso	1	C
	CA	1	0.79604	0.3077	0.7295	Biso	1	C
	CB	1	0.65137	0.49306	0.6442	Biso	1	C
	CB	1	0.50694	0.15831	0.6442	Biso	1	C
	CB	1	0.84169	0.34863	0.6442	Biso	1	C
	CA	1	0.67462	0.52185	0.5289	Biso	1	C
	CA	1	0.47815	0.15277	0.5289	Biso	1	C
	CA	1	0.84723	0.32538	0.5289	Biso	1	C
	CU	1	0.5788	0.469	0.6742	Biso	1	C
	CU	1	0.531	0.1098	0.6742	Biso	1	C
	CU	1	0.8902	0.4212	0.6742	Biso	1	C
	CZ	1	0.4956	0.4326	0.8197	Biso	1	C
	CZ	1	0.5674	0.063	0.8197	Biso	1	C
	CZ	1	0.937	0.5044	0.8197	Biso	1	C
	CZ	1	0.4676	0.3625	0.8706	Biso	1	C
	CZ	1	0.6375	0.1051	0.8706	Biso	1	C
	CZ	1	0.8949	0.5324	0.8706	Biso	1	C
	CJ	1	0.4462	0.424	0.7106	Biso	1	C
	CJ	1	0.576	0.0222	0.7106	Biso	1	C
	CJ	1	0.9778	0.5538	0.7106	Biso	1	C
	CJ	1	0.506	0.475	0.9441	Biso	1	C
	CJ	1	0.525	0.031	0.9441	Biso	1	C
	CJ	1	0.969	0.494	0.9441	Biso	1	C
	CU	1	0.4885	0.2887	0.7907	Biso	1	C
	CU	1	0.7113	0.1998	0.7907	Biso	1	C
	CU	1	0.8002	0.5115	0.7907	Biso	1	C
	HA	1	0.1055	0.0104	0.6731	Biso	1	H
	HA	1	0.9896	0.0951	0.6731	Biso	1	H
	HA	1	0.9049	0.8945	0.6731	Biso	1	H
	HU	1	0.1035	0.1592	0.6855	Biso	1	H
	HU	1	0.8408	0.9443	0.6855	Biso	1	H
	HU	1	0.0557	0.8965	0.6855	Biso	1	H
	HZ	1	0.1978	0.2275	0.6797	Biso	1	H
	HZ	1	0.7725	0.9703	0.6797	Biso	1	H
	HZ	1	0.0297	0.8022	0.6797	Biso	1	H
	HZ	1	0.237	0.2133	0.5757	Biso	1	H
	HZ	1	0.7867	0.0237	0.5757	Biso	1	H
	HZ	1	0.9763	0.763	0.5757	Biso	1	H
	HJ	1	0.3027	0.1654	0.7405	Biso	1	H
	HJ	1	0.8346	0.1373	0.7405	Biso	1	H
	HJ	1	0.8627	0.6973	0.7405	Biso	1	H
	HJ	1	0.2879	0.1946	0.6192	Biso	1	H
	HJ	1	0.8054	0.0933	0.6192	Biso	1	H
	HJ	1	0.9067	0.7121	0.6192	Biso	1	H
	HJ	1	0.2306	0.1354	0.6909	Biso	1	H
	HJ	1	0.8646	0.0952	0.6909	Biso	1	H
	HJ	1	0.9048	0.7694	0.6909	Biso	1	H
	HJ	1	0.2912	0.3121	0.764	Biso	1	H
	HJ	1	0.6879	0.9791	0.764	Biso	1	H
	HJ	1	0.0209	0.7088	0.764	Biso	1	H
	HJ	1	0.2878	0.2891	0.6227	Biso	1	H
	HJ	1	0.7109	0.9987	0.6227	Biso	1	H
	HJ	1	0.0013	0.7122	0.6227	Biso	1	H
	HJ	1	0.3491	0.3058	0.7066	Biso	1	H
	HJ	1	0.6942	0.0433	0.7066	Biso	1	H
	HJ	1	0.9567	0.6509	0.7066	Biso	1	H
	HU	1	0.2358	0.1267	0.9261	Biso	1	H
	HU	1	0.8733	0.1091	0.9261	Biso	1	H
	HU	1	0.8909	0.7642	0.9261	Biso	1	H
	HA	1	0.2163	0.0845	0.138	Biso	1	H
	HA	1	0.9155	0.1318	0.138	Biso	1	H
	HA	1	0.8682	0.7837	0.138	Biso	1	H
	HA	1	0.1262	0.1362	0.393	Biso	1	H
	HA	1	0.8638	0.99	0.393	Biso	1	H
	HA	1	0.01	0.8738	0.393	Biso	1	H
	HA	1	0.1692	0.2196	0.0514	Biso	1	H
	HA	1	0.7804	0.9496	0.0514	Biso	1	H
	HA	1	0.0504	0.8308	0.0514	Biso	1	H
	HU	1	0.1027	0.2415	0.1999	Biso	1	H
	HU	1	0.7585	0.8612	0.1999	Biso	1	H
	HU	1	0.1388	0.8973	0.1999	Biso	1	H
	HZ	1	0.978	0.2407	0.5031	Biso	1	H
	HZ	1	0.7593	0.7373	0.5031	Biso	1	H
	HZ	1	0.2627	0.022	0.5031	Biso	1	H
	HZ	1	0.0001	0.1892	0.5369	Biso	1	H
	HZ	1	0.8108	0.8109	0.5369	Biso	1	H
	HZ	1	0.1891	0.9999	0.5369	Biso	1	H
	HJ	1	0.1083	0.3258	0.2722	Biso	1	H
	HJ	1	0.6742	0.7825	0.2722	Biso	1	H
	HJ	1	0.2175	0.8917	0.2722	Biso	1	H
	HJ	1	0.0483	0.3288	0.3287	Biso	1	H
	HJ	1	0.6712	0.7195	0.3287	Biso	1	H
	HJ	1	0.2805	0.9517	0.3287	Biso	1	H
	HJ	1	0.0369	0.272	0.2358	Biso	1	H
	HJ	1	0.728	0.7649	0.2358	Biso	1	H
	HJ	1	0.2351	0.9631	0.2358	Biso	1	H
	HJ	1	0.0958	0.2643	0.6001	Biso	1	H
	HJ	1	0.7357	0.8315	0.6001	Biso	1	H
	HJ	1	0.1685	0.9042	0.6001	Biso	1	H
	HJ	1	0.085	0.3232	0.5687	Biso	1	H
	HJ	1	0.6768	0.7618	0.5687	Biso	1	H
	HJ	1	0.2382	0.915	0.5687	Biso	1	H
	HJ	1	0.1471	0.3226	0.5167	Biso	1	H
	HJ	1	0.6774	0.8245	0.5167	Biso	1	H
	HJ	1	0.1755	0.8529	0.5167	Biso	1	H
	HU	1	0.9441	0.1038	0.4469	Biso	1	H
	HU	1	0.8962	0.8403	0.4469	Biso	1	H
	HU	1	0.1597	0.0559	0.4469	Biso	1	H
	HA	1	0.4289	0.6649	0.0393	Biso	1	H
	HA	1	0.3351	0.764	0.0393	Biso	1	H
	HA	1	0.236	0.5711	0.0393	Biso	1	H
	HU	1	0.3683	0.5406	0.0395	Biso	1	H
	HU	1	0.4594	0.8277	0.0395	Biso	1	H
	HU	1	0.1723	0.6317	0.0395	Biso	1	H
	HZ	1	0.2316	0.3403	0.9655	Biso	1	H
	HZ	1	0.6597	0.8913	0.9655	Biso	1	H
	HZ	1	0.1087	0.7684	0.9655	Biso	1	H
	HZ	1	0.1893	0.3752	0.965	Biso	1	H
	HZ	1	0.6248	0.8141	0.965	Biso	1	H
	HZ	1	0.1859	0.8107	0.965	Biso	1	H
	HJ	1	0.2422	0.3928	0.2488	Biso	1	H
	HJ	1	0.6072	0.8494	0.2488	Biso	1	H
	HJ	1	0.1506	0.7578	0.2488	Biso	1	H
	HJ	1	0.2217	0.3356	0.1508	Biso	1	H
	HJ	1	0.6644	0.8861	0.1508	Biso	1	H
	HJ	1	0.1139	0.7783	0.1508	Biso	1	H
	HJ	1	0.1844	0.3751	0.1538	Biso	1	H
	HJ	1	0.6249	0.8093	0.1538	Biso	1	H
	HJ	1	0.1907	0.8156	0.1538	Biso	1	H
	HJ	1	0.3669	0.4522	0.1345	Biso	1	H
	HJ	1	0.5478	0.9147	0.1345	Biso	1	H
	HJ	1	0.0853	0.6331	0.1345	Biso	1	H
	HJ	1	0.3619	0.441	0.9867	Biso	1	H
	HJ	1	0.559	0.9209	0.9867	Biso	1	H
	HJ	1	0.0791	0.6381	0.9867	Biso	1	H
	HJ	1	0.3295	0.3809	0.0795	Biso	1	H
	HJ	1	0.6191	0.9486	0.0795	Biso	1	H
	HJ	1	0.0514	0.6705	0.0795	Biso	1	H
	HU	1	0.1873	0.4106	0.7868	Biso	1	H
	HU	1	0.5894	0.7767	0.7868	Biso	1	H
	HU	1	0.2233	0.8127	0.7868	Biso	1	H
	HA	1	0.3204	0.5249	0.3289	Biso	1	H
	HA	1	0.4751	0.7955	0.3289	Biso	1	H
	HA	1	0.2045	0.6796	0.3289	Biso	1	H
	HA	1	0.1769	0.4464	0.583333	Biso	1	H
	HA	1	0.5536	0.7305	0.583333	Biso	1	H
	HA	1	0.2695	0.8231	0.583333	Biso	1	H
	HA	1	0.3543	0.4791	0.6737	Biso	1	H
	HA	1	0.5209	0.8752	0.6737	Biso	1	H
	HA	1	0.1248	0.6457	0.6737	Biso	1	H
	HU	1	0.4401	0.5294	0.5196	Biso	1	H
	HU	1	0.4706	0.9107	0.5196	Biso	1	H
	HU	1	0.0893	0.5599	0.5196	Biso	1	H
	HZ	1	0.572	0.6448	0.2319	Biso	1	H
	HZ	1	0.3552	0.9272	0.2319	Biso	1	H
	HZ	1	0.0728	0.428	0.2319	Biso	1	H
	HZ	1	0.5009	0.6305	0.201	Biso	1	H
	HZ	1	0.3695	0.8704	0.201	Biso	1	H
	HZ	1	0.1296	0.4991	0.201	Biso	1	H
	HJ	1	0.4834	0.4822	0.2444	Biso	1	H
	HJ	1	0.5178	0.0012	0.2444	Biso	1	H
	HJ	1	0.9988	0.5166	0.2444	Biso	1	H
	HJ	1	0.5467	0.5417	0.1877	Biso	1	H
	HJ	1	0.4583	0.005	0.1877	Biso	1	H
	HJ	1	0.995	0.4533	0.1877	Biso	1	H
	HJ	1	0.4775	0.529	0.146	Biso	1	H
	HJ	1	0.471	0.9485	0.146	Biso	1	H
	HJ	1	0.0515	0.5225	0.146	Biso	1	H
	HJ	1	0.5187	0.5159	0.4421	Biso	1	H
	HJ	1	0.4841	0.0028	0.4421	Biso	1	H
	HJ	1	0.9972	0.4813	0.4421	Biso	1	H
	HJ	1	0.5447	0.5888	0.4822	Biso	1	H
	HJ	1	0.4112	0.9559	0.4822	Biso	1	H
	HJ	1	0.0441	0.4553	0.4822	Biso	1	H
	HJ	1	0.5827	0.5721	0.3804	Biso	1	H
	HJ	1	0.4279	0.0106	0.3804	Biso	1	H
	HJ	1	0.9894	0.4173	0.3804	Biso	1	H
	HU	1	0.4841	0.7058	0.2751	Biso	1	H
	HU	1	0.2942	0.7783	0.2751	Biso	1	H
	HU	1	0.2217	0.5159	0.2751	Biso	1	H
	HA	1	0.7628	0.4256	0.0858	Biso	1	H
	HA	1	0.5744	0.3372	0.0858	Biso	1	H
	HA	1	0.6628	0.2372	0.0858	Biso	1	H
	HU	1	0.6295	0.4497	0.1043	Biso	1	H
	HU	1	0.5503	0.1798	0.1043	Biso	1	H
	HU	1	0.8202	0.3705	0.1043	Biso	1	H
	HZ	1	0.666667	0.5446	0.083333	Biso	1	H
	HZ	1	0.4554	0.122067	0.083333	Biso	1	H
	HZ	1	0.877933	0.333333	0.083333	Biso	1	H
	HZ	1	0.7248	0.5767	0.9858	Biso	1	H
	HZ	1	0.4233	0.1481	0.9858	Biso	1	H
	HZ	1	0.8519	0.2752	0.9858	Biso	1	H
	HJ	1	0.6879	0.6387	0.1706	Biso	1	H
	HJ	1	0.3613	0.0492	0.1706	Biso	1	H
	HJ	1	0.9508	0.3121	0.1706	Biso	1	H
	HJ	1	0.7374	0.6682	0.0571	Biso	1	H
	HJ	1	0.3318	0.0692	0.0571	Biso	1	H
	HJ	1	0.9308	0.2626	0.0571	Biso	1	H
	HJ	1	0.7602	0.694	0.196	Biso	1	H
	HJ	1	0.306	0.0662	0.196	Biso	1	H
	HJ	1	0.9338	0.2398	0.196	Biso	1	H
	HJ	1	0.8452	0.6488	0.1868	Biso	1	H
	HJ	1	0.3512	0.1964	0.1868	Biso	1	H
	HJ	1	0.8036	0.1548	0.1868	Biso	1	H
	HJ	1	0.8222	0.6369	0.0443	Biso	1	H
	HJ	1	0.3631	0.1853	0.0443	Biso	1	H
	HJ	1	0.8147	0.1778	0.0443	Biso	1	H
	HJ	1	0.8151	0.5786	0.1277	Biso	1	H
	HJ	1	0.4214	0.2365	0.1277	Biso	1	H
	HJ	1	0.7635	0.1849	0.1277	Biso	1	H
	HU	1	0.8048	0.5869	0.3531	Biso	1	H
	HU	1	0.4131	0.2179	0.3531	Biso	1	H
	HU	1	0.7821	0.1952	0.3531	Biso	1	H
	HA	1	0.8236	0.5576	0.5637	Biso	1	H
	HA	1	0.4424	0.266	0.5637	Biso	1	H
	HA	1	0.734	0.1764	0.5637	Biso	1	H
	HA	1	0.6764	0.4687	0.8083	Biso	1	H
	HA	1	0.5313	0.2077	0.8083	Biso	1	H
	HA	1	0.7923	0.3236	0.8083	Biso	1	H
	HA	1	0.6466	0.5251	0.4706	Biso	1	H
	HA	1	0.4749	0.1215	0.4706	Biso	1	H
	HA	1	0.8785	0.3534	0.4706	Biso	1	H
	HU	1	0.5494	0.466	0.6119	Biso	1	H
	HU	1	0.534	0.0834	0.6119	Biso	1	H
	HU	1	0.9166	0.4506	0.6119	Biso	1	H
	HZ	1	0.4959	0.3619	0.9369	Biso	1	H
	HZ	1	0.6381	0.134	0.9369	Biso	1	H
	HZ	1	0.866	0.5041	0.9369	Biso	1	H
	HZ	1	0.4247	0.3478	0.9073	Biso	1	H
	HZ	1	0.6522	0.0769	0.9073	Biso	1	H
	HZ	1	0.9231	0.5753	0.9073	Biso	1	H
	HJ	1	0.4592	0.4657	0.6726	Biso	1	H
	HJ	1	0.5343	0.9935	0.6726	Biso	1	H
	HJ	1	0.0065	0.5408	0.6726	Biso	1	H
	HJ	1	0.403	0.4061	0.7457	Biso	1	H
	HJ	1	0.5939	0.9969	0.7457	Biso	1	H
	HJ	1	0.0031	0.597	0.7457	Biso	1	H
	HJ	1	0.4462	0.3947	0.647	Biso	1	H
	HJ	1	0.6053	0.0515	0.647	Biso	1	H
	HJ	1	0.9485	0.5538	0.647	Biso	1	H
	HJ	1	0.534	0.4691	0.0024	Biso	1	H
	HJ	1	0.5309	0.0649	0.0024	Biso	1	H
	HJ	1	0.9351	0.466	0.0024	Biso	1	H
	HJ	1	0.4644	0.4611	0.9839	Biso	1	H
	HJ	1	0.5389	0.0033	0.9839	Biso	1	H
	HJ	1	0.9967	0.5356	0.9839	Biso	1	H
	HJ	1	0.5258	0.5204	0.9213	Biso	1	H
	HJ	1	0.4796	0.0054	0.9213	Biso	1	H
	HJ	1	0.9946	0.4742	0.9213	Biso	1	H
	HU	1	0.51	0.2934	0.8676	Biso	1	H
	HU	1	0.7066	0.2166	0.8676	Biso	1	H
	HU	1	0.7834	0.49	0.8676	Biso	1	H
