# Supplementary material for: Entropy-Driven Porous Liquids Allowing Gas Solubility in Solvent-Filled Imine-Based Porous Organic Cages
Source: J Phys Chem B. 2025 Aug 6;129(33):8501–8. doi: 10.1021/acs.jpcb.5c04176 (PMC12376116; doi:10.1021/acs.jpcb.5c04176)
Supplement: Supplementary file 2 [file jp5c04176_si_002.zip › sample input files/binaryGCMC/chloroform/binaryGCMC/simulation.input]

SimulationType                   MonteCarlo
NumberOfCycles                   100000
NumberOfInitializationCycles     100000
PrintEvery                       1000
ContinueAfterCrash               no
CutOff                           10.4

Framework                        0
FrameworkName 			 self
UnitCells                        1 1 2
ExternalTemperature              300
ExternalPressure                 1
ChargeMethod 			  Ewald
EwaldPrecision 		 	  1e-6
Movies 				  yes
WriteMoviesEvery 		  1000

UseChargesFromCIFFile		 no

Component 0 MoleculeName                   CO2
            MoleculeDefinition             TraPPE
            TranslationProbability         1.0
            RotationProbability            1.0
            ReinsertionProbability         1.0
            SwapProbability                1.0
            CreateNumberOfMolecules        0
Component 1 MoleculeName                   CHCl3
            MoleculeDefinition             .
            TranslationProbability         1.0
            RotationProbability            1.0
            ReinsertionProbability         1.0
            SwapProbability                1.0
            CreateNumberOfMolecules        0
