# Supplementary material for: Entropy-Driven Porous Liquids Allowing Gas Solubility in Solvent-Filled Imine-Based Porous Organic Cages
Source: J Phys Chem B. 2025 Aug 6;129(33):8501–8. doi: 10.1021/acs.jpcb.5c04176 (PMC12376116; doi:10.1021/acs.jpcb.5c04176)
Supplement: Supplementary file 2 [file jp5c04176_si_002.zip › sample input files/binaryGCMC/dimethoxyethane/binaryGCMC/dimethoxyethane.def]

# critical constants: Temperature [T], Pressure [Pa], and Acentric factor [-]
542.2
3960000.0
0.196
#Number Of Atoms
6
# Number of groups
1
# CO2-group
flexible
# number of atoms
6
# atomic positions
0 CH3    
1 O     
2 CH2   
3 CH2 
4 O
5 CH3  
# Chiral centers Bond  BondDipoles Bend  UrayBradley InvBend  Torsion Imp. Torsion Bond/Bond Stretch/Bend Bend/Bend Stretch/Torsion Bend/Torsion IntraVDW IntraCoulomb
               0    5            0    4            0       0        3            0         0            0         0               0            0        0            0
# Bond stretch: atom n1-n2, type, parameters
0 1 FIXED_BOND 1.41
1 2 FIXED_BOND 1.41
2 3 FIXED_BOND 1.54
3 4 FIXED_BOND 1.41
4 5 FIXED_BOND 1.41
# Bond bending: atom n1-n2-n3, type, parameters
0 1 2 HARMONIC_BEND 60400 112.00    
1 2 3 HARMONIC_BEND 50300 112.00    
2 3 4 HARMONIC_BEND 50300 112.00    
3 4 5 HARMONIC_BEND 60400 112.00 
# Torsion n1-n2-n3-n4 type
0 1 2 3 TRAPPE_DIHEDRAL      0.00   725.35  -163.75 558.20
1 2 3 4 TRAPPE_DIHEDRAL      503.24 0.00    -251.62 1006.47
2 3 4 5 TRAPPE_DIHEDRAL      0.00    725.35  -163.75 558.20 
# Number of config moves
4
# nr fixed, list
2 0 1
2 5 4
3 0 1 2
3 5 4 3
