# Supplementary material for: Entropy-Driven Porous Liquids Allowing Gas Solubility in Solvent-Filled Imine-Based Porous Organic Cages
Source: J Phys Chem B. 2025 Aug 6;129(33):8501–8. doi: 10.1021/acs.jpcb.5c04176 (PMC12376116; doi:10.1021/acs.jpcb.5c04176)
Supplement: Supplementary file 2 [file jp5c04176_si_002.zip › sample input files/binaryGCMC/dimethoxyethane/binaryGCMC/force_field_mixing_rules.def]

# general rule for shifted vs truncated
truncated
# general rule tailcorrections
yes
# number of defined interactions
15
# type interaction
NU	lennard-jones	85.62039578	3.25
CA	lennard-jones	35.25687322	3.55
CB	lennard-jones	35.25687322	3.55
CU	lennard-jones	40.28841061	3.5
CZ	lennard-jones	33.23462853	3.5
CJ	lennard-jones	33.23462853	3.5
HA	lennard-jones	15.10664933	2.42
HU	lennard-jones	25.18176128	2.5
HZ	lennard-jones	15.10664933	2.5
HJ  lennard-jones   15.10664933	2.5
O_co2   lennard_jones    27.0     3.05
C_co2   lennard_jones    79.0     2.8
CH3 lennard_jones    98   3.75
CH2 lennard_jones    46   3.95
O   lennard_jones    55   2.80
# general mixing rule for Lennard-Jones
Lorentz-Berthelot
