# Supplementary material for: Entropy-Driven Porous Liquids Allowing Gas Solubility in Solvent-Filled Imine-Based Porous Organic Cages
Source: J Phys Chem B. 2025 Aug 6;129(33):8501–8. doi: 10.1021/acs.jpcb.5c04176 (PMC12376116; doi:10.1021/acs.jpcb.5c04176)
Supplement: Supplementary file 2 [file jp5c04176_si_002.zip › sample input files/binaryGCMC/dimethoxyethane/binaryGCMC/pseudo_atoms.def]

#number of pseudo atoms
15
#type      print   as    chem  oxidation   mass        charge   polarization B-factor radii  connectivity anisotropic anisotropic-type   tinker-type
NU	yes	N	N	0	14.0067	-0.598	0	1	0.7	0	0	relative	0
CA	yes	C	C	0	12.011115	-0.115	0	1	0.7	0	0	relative	0
CB	yes	C	C	0	12.011115	0	0	1	0.7	0	0	relative	0
CU	yes	C	C	0	12.011115	0.246	0	1	0.7	0	0	relative	0
CZ	yes	C	C	0	12.011115	0.307	0	1	0.7	0	0	relative	0
CJ	yes	C	C	0	12.011115	-0.18	0	1	0.7	0	0	relative	0
HA	yes	H	H	0	1.00797	0.115	0	1	0.66	0	0	relative	0
HU	yes	H	H	0	1.00797	0.045	0	1	0.66	0	0	relative	0
HZ	yes	H	H	0	1.00797	0	0	1	0.66	0	0	relative	0
HJ	yes	H	H	0	1.00797	0.06	0	1	0.66	0	0	relative	0
CH3    yes     C     C     0           15.03452    0.25      0.0          1.0      1.00   0            0           absolute           0
CH2    yes     C     C     0           14.02658    0.25      0.0          1.0      1.00   0            0           absolute           0
O      yes     O     O     0           15.9994    -0.5      0.0          1.0      1.00   0            0           absolute           0
C_co2	yes	C	C	0	12.011115	0.7	0	1	0.72	0	0	relative	0
O_co2	yes	O	O	0	15.9994	-0.35	0	1	0.68	0	0	relative	0
