# Supplementary material for: Entropy-Driven Porous Liquids Allowing Gas Solubility in Solvent-Filled Imine-Based Porous Organic Cages
Source: J Phys Chem B. 2025 Aug 6;129(33):8501–8. doi: 10.1021/acs.jpcb.5c04176 (PMC12376116; doi:10.1021/acs.jpcb.5c04176)
Supplement: Supplementary file 2 [file jp5c04176_si_002.zip › sample input files/binaryGCMC/dimethoxyethane/Rosenbloth_calc/force_field_mixing_rules.def]

# general rule for shifted vs truncated
truncated
# general rule tailcorrections
yes
# number of defined interactions
3
# type interaction
CH3 lennard_jones    98   3.75
CH2 lennard_jones    46   3.95
O   lennard_jones    55   2.80
# general mixing rule for Lennard-Jones
Lorentz-Berthelot
