# Supplementary material for: Entropy-Driven Porous Liquids Allowing Gas Solubility in Solvent-Filled Imine-Based Porous Organic Cages
Source: J Phys Chem B. 2025 Aug 6;129(33):8501–8. doi: 10.1021/acs.jpcb.5c04176 (PMC12376116; doi:10.1021/acs.jpcb.5c04176)
Supplement: Supplementary file 2 [file jp5c04176_si_002.zip › sample input files/binaryGCMC/dimethoxyethane/Rosenbloth_calc/pseudo_atoms.def]

#number of pseudo atoms
3
#type      print   as    chem  oxidation   mass        charge   polarization B-factor radii  connectivity anisotropic anisotropic-type   tinker-type
CH3    yes     C     C     0           15.03452    0.25      0.0          1.0      1.00   0            0           absolute           0
CH2    yes     C     C     0           14.02658    0.25      0.0          1.0      1.00   0            0           absolute           0
O      yes     O     O     0           15.9994    -0.5      0.0          1.0      1.00   0            0           absolute           0
