# Supplementary material for: Entropy-Driven Porous Liquids Allowing Gas Solubility in Solvent-Filled Imine-Based Porous Organic Cages
Source: J Phys Chem B. 2025 Aug 6;129(33):8501–8. doi: 10.1021/acs.jpcb.5c04176 (PMC12376116; doi:10.1021/acs.jpcb.5c04176)
Supplement: Supplementary file 2 [file jp5c04176_si_002.zip › sample input files/binaryGCMC/dimethoxyethane/Rosenbloth_calc/simulation.input]

SimulationType          MonteCarlo
NumberOfCycles          25000
PrintEvery              1000
PrintPropertiesEvery    1000
Box 0
BoxLengths 30 30 30
ExternalTemperature 273.0

Component 0     MoleculeName            dimethoxyethane
                MoleculeDefinition      .
                WidomProbability        1.0
                CreateNumberOfMolecules 0
