# Supplementary material for: Entropy-Driven Porous Liquids Allowing Gas Solubility in Solvent-Filled Imine-Based Porous Organic Cages
Source: J Phys Chem B. 2025 Aug 6;129(33):8501–8. doi: 10.1021/acs.jpcb.5c04176 (PMC12376116; doi:10.1021/acs.jpcb.5c04176)
Supplement: Supplementary file 2 [file jp5c04176_si_002.zip › sample input files/TQMD/CC13.mol]

CC13.mol 

144 atoms 
150 bonds 
263 angles 
343 dihedrals 

Types 
 
1	1
2	1
3	3
4	2
5	7
6	3
7	2
8	7
9	3
10	2
11	7
12	4
13	8
14	5
15	5
16	9
17	9
18	6
19	10
20	10
21	10
22	6
23	10
24	10
25	10
26	4
27	8
28	4
29	5
30	5
31	9
32	1
33	8
34	1
35	9
36	6
37	1
38	6
39	5
40	4
41	10
42	10
43	10
44	4
45	10
46	10
47	10
48	5
49	6
50	6
51	3
52	8
53	3
54	8
55	1
56	9
57	9
58	10
59	10
60	10
61	10
62	10
63	10
64	2
65	2
66	2
67	2
68	4
69	3
70	7
71	3
72	7
73	3
74	7
75	3
76	7
77	3
78	8
79	2
80	4
81	4
82	4
83	2
84	4
85	2
86	2
87	7
88	1
89	8
90	8
91	1
92	1
93	8
94	7
95	8
96	1
97	3
98	7
99	3
100	7
101	5
102	5
103	5
104	5
105	4
106	2
107	4
108	6
109	5
110	6
111	6
112	6
113	9
114	9
115	6
116	5
117	6
118	8
119	1
120	7
121	1
122	8
123	10
124	10
125	10
126	9
127	9
128	10
129	10
130	10
131	10
132	10
133	10
134	10
135	10
136	10
137	10
138	10
139	10
140	9
141	9
142	10
143	10
144	10

Molecules
 
1	1
2	1
3	1
4	1
5	1
6	1
7	1
8	1
9	1
10	1
11	1
12	1
13	1
14	1
15	1
16	1
17	1
18	1
19	1
20	1
21	1
22	1
23	1
24	1
25	1
26	1
27	1
28	1
29	1
30	1
31	1
32	1
33	1
34	1
35	1
36	1
37	1
38	1
39	1
40	1
41	1
42	1
43	1
44	1
45	1
46	1
47	1
48	1
49	1
50	1
51	1
52	1
53	1
54	1
55	1
56	1
57	1
58	1
59	1
60	1
61	1
62	1
63	1
64	1
65	1
66	1
67	1
68	1
69	1
70	1
71	1
72	1
73	1
74	1
75	1
76	1
77	1
78	1
79	1
80	1
81	1
82	1
83	1
84	1
85	1
86	1
87	1
88	1
89	1
90	1
91	1
92	1
93	1
94	1
95	1
96	1
97	1
98	1
99	1
100	1
101	1
102	1
103	1
104	1
105	1
106	1
107	1
108	1
109	1
110	1
111	1
112	1
113	1
114	1
115	1
116	1
117	1
118	1
119	1
120	1
121	1
122	1
123	1
124	1
125	1
126	1
127	1
128	1
129	1
130	1
131	1
132	1
133	1
134	1
135	1
136	1
137	1
138	1
139	1
140	1
141	1
142	1
143	1
144	1

Coords
 
1	3.601701	-3.150923	-3.302565
2	3.537809	3.315952	-3.108797
3	4.605553	0.379683	-0.140633
4	4.245843	1.380625	-1.051947
5	4.327098	2.441625	-0.791602
6	3.77267	1.03149	-2.335228
7	3.664536	-0.318028	-2.696131
8	3.303396	-0.615009	-3.68705
9	4.029685	-1.326525	-1.78002
10	4.496061	-0.978757	-0.505558
11	4.785575	-1.743381	0.223906
12	3.946852	-2.762965	-2.133801
13	4.215649	-3.467047	-1.319344
14	3.548939	-4.586228	-3.651725
15	3.148039	4.235188	-4.169872
16	4.066592	4.733162	-4.541355
17	1.896202	-4.167356	-5.016618
18	3.916676	-5.577855	-2.530313
19	4.943264	-5.403985	-2.160206
20	3.873195	-6.608725	-2.922189
21	3.210646	-5.509461	-1.686323
22	4.505816	-4.763953	-4.853952
23	4.249475	-4.05627	-5.660644
24	4.446147	-5.794539	-5.246424
25	5.548649	-4.567871	-4.547142
26	3.394708	2.062382	-3.324404
27	2.978634	1.683427	-4.285476
28	5.105493	0.788675	1.192681
29	2.097258	-4.850189	-4.160451
30	2.193421	5.359993	-3.660802
31	2.656308	3.71842	-5.024778
32	5.499686	-0.06625	2.058457
33	5.119121	1.882838	1.3769
34	1.106074	-4.725642	-3.099842
35	2.068473	-5.895294	-4.530129
36	1.866269	6.276289	-4.863308
37	0.925037	4.687208	-3.309273
38	2.869215	6.175775	-2.541002
39	6.012786	0.358612	3.378038
40	0.092168	-3.975238	-3.317363
41	1.174728	7.080953	-4.556128
42	1.380949	5.699378	-5.66886
43	2.787546	6.74054	-5.25755
44	0.416628	4.795005	-2.140704
45	2.205655	6.978234	-2.171067
46	3.783233	6.653331	-2.934257
47	3.163853	5.531068	-1.696594
48	5.110527	-0.351465	4.435713
49	6.057141	1.877197	3.63948
50	7.432979	-0.242475	3.494076
51	-0.990314	-3.785277	-2.329321
52	-0.027457	-3.427308	-4.279577
53	-0.868153	4.148604	-1.784531
54	0.89166	5.382589	-1.328049
55	3.74181	0.147985	4.419828
56	5.167162	-1.450093	4.264337
57	5.541721	-0.127925	5.432512
58	6.492408	2.066302	4.635938
59	5.046586	2.317784	3.625653
60	6.688752	2.394548	2.894877
61	7.85005	-0.058837	4.500084
62	7.409595	-1.329505	3.306918
63	8.106462	0.217155	2.748893
64	-0.925804	-4.367533	-1.045026
65	-2.104726	-3.017637	-2.692703
66	-1.559884	3.326368	-2.698362
67	-1.401246	4.380978	-0.509979
68	2.795775	-0.709842	4.337155
69	-1.973574	-4.177335	-0.135192
70	-0.047736	-4.967787	-0.782755
71	-3.161865	-2.8286	-1.778177
72	-2.180188	-2.557845	-3.684393
73	-2.782407	2.746094	-2.335193
74	-1.12326	3.160272	-3.689474
75	-2.632053	3.797281	-0.142679
76	-0.883103	5.015437	0.217739
77	1.367748	-0.327913	4.327989
78	3.00648	-1.801526	4.272912
79	-3.095073	-3.404247	-0.502698
80	-1.870925	-4.812825	1.199205
81	-4.364662	-2.04012	-2.134449
82	-3.487398	1.902105	-3.322479
83	-3.320122	2.983779	-1.051849
84	-3.234738	4.02826	1.190884
85	0.401606	-1.34228	4.328658
86	0.967096	1.025367	4.326161
87	-3.902946	-3.271831	0.22558
88	-2.808808	-4.724148	2.064284
89	-0.931019	-5.372624	1.384951
90	-5.110113	-1.921105	-1.321157
91	-4.526916	-1.548109	-3.303726
92	-4.644794	1.400345	-3.105487
93	-2.952084	1.729818	-4.283802
94	-4.279491	2.524401	-0.789776
95	-4.189381	3.494075	1.37693
96	-2.689806	4.797796	2.055013
97	-0.970691	-1.012595	4.3295
98	0.688649	-2.399401	4.332036
99	-0.394457	1.35491	4.326949
100	1.739048	1.802535	4.327569
101	-2.69922	-5.379434	3.384732
102	-5.743924	-0.786219	-3.65498
103	-5.247301	0.602539	-4.165373
104	-3.312793	5.032342	3.374875
105	-2.015489	-2.058267	4.339953
106	-1.36609	0.331295	4.327813
107	-0.777705	2.782596	4.33467
108	-3.930936	-6.307433	3.500644
109	-2.862989	-4.24168	4.440993
110	-1.407237	-6.178024	3.648323
111	-6.787616	-0.607934	-2.534671
112	-6.374849	-1.528344	-4.856549
113	-6.138112	1.149041	-4.536225
114	-4.55488	0.434453	-5.020947
115	-3.502311	6.56304	3.488061
116	-2.245414	4.608166	4.432121
117	-4.649654	4.311749	3.639374
118	-3.066217	-1.694874	4.275159
119	-1.745776	-3.306406	4.424216
120	-2.42512	0.611182	4.330607
121	-1.993515	3.173063	4.418391
122	0.06225	3.510835	4.268104
123	-4.859808	-5.742914	3.311619
124	-3.869553	-7.121535	2.756601
125	-3.982134	-6.759046	4.5072
126	-3.842509	-3.741223	4.268763
127	-2.885508	-4.725611	5.438394
128	-1.462462	-6.648221	4.645319
129	-0.519791	-5.523986	3.634479
130	-1.274974	-6.984785	2.904905
131	-7.150911	-1.583533	-2.164102
132	-7.65819	-0.055024	-2.927789
133	-6.376111	-0.030147	-1.6907
134	-7.237633	-0.962587	-5.250513
135	-6.726	-2.529266	-4.548449
136	-5.633178	-1.6609	-5.66254
137	-4.238354	6.914917	2.74338
138	-3.868243	6.83443	4.494128
139	-2.54957	7.085999	3.29826
140	-2.653383	4.871532	5.428966
141	-1.322537	5.206308	4.258634
142	-5.41461	4.598432	2.895279
143	-5.029802	4.595916	4.635809
144	-4.525563	3.216316	3.627407

Charges

1	-0.30918
2	-0.247939
3	0.063255
4	-0.141042
5	0.101834
6	0.065203
7	-0.138835
8	0.100375
9	0.06556
10	-0.141202
11	0.101117
12	0.082967
13	0.059612
14	0.313701
15	-0.091916
16	0.088769
17	0.055464
18	-0.441505
19	0.117015
20	0.126189
21	0.121403
22	-0.426509
23	0.123332
24	0.118241
25	0.126675
26	0.079133
27	0.051129
28	0.08504
29	-0.094771
30	0.313323
31	0.054879
32	-0.312219
33	0.059535
34	-0.244885
35	0.089812
36	-0.427813
37	-0.308632
38	-0.445023
39	0.314474
40	0.074289
41	0.127233
42	0.123366
43	0.119071
44	0.082185
45	0.117038
46	0.12714
47	0.123193
48	-0.092615
49	-0.446852
50	-0.424684
51	0.066317
52	0.053064
53	0.064312
54	0.060337
55	-0.245499
56	0.05573
57	0.089629
58	0.127686
59	0.123255
60	0.117964
61	0.118007
62	0.122782
63	0.126579
64	-0.141337
65	-0.141488
66	-0.135976
67	-0.140925
68	0.077617
69	0.066048
70	0.101941
71	0.064794
72	0.101795
73	0.062482
74	0.100284
75	0.065269
76	0.100472
77	0.064362
78	0.051675
79	-0.141034
80	0.082442
81	0.082524
82	0.077267
83	-0.139065
84	0.081515
85	-0.136762
86	-0.136651
87	0.100495
88	-0.311696
89	0.060418
90	0.060072
91	-0.309171
92	-0.247081
93	0.052203
94	0.100549
95	0.0598
96	-0.310112
97	0.065056
98	0.103272
99	0.063468
100	0.102671
101	0.312908
102	0.315562
103	-0.092258
104	0.314051
105	0.075845
106	-0.136132
107	0.078474
108	-0.425174
109	-0.091711
110	-0.445079
111	-0.445881
112	-0.425187
113	0.088504
114	0.055263
115	-0.423077
116	-0.088693
117	-0.442746
118	0.051877
119	-0.245329
120	0.102454
121	-0.247024
122	0.051101
123	0.123092
124	0.127122
125	0.117866
126	0.055801
127	0.089273
128	0.127353
129	0.122164
130	0.118238
131	0.117275
132	0.127253
133	0.12293
134	0.11793
135	0.1263
136	0.122792
137	0.125731
138	0.117529
139	0.122151
140	0.088593
141	0.054226
142	0.117213
143	0.126403
144	0.12173	

Bonds						
						
1	6	1	14
2	4	14	29
3	6	29	34
4	8	34	40
5	3	40	51
6	2	51	65
7	2	65	71
8	2	71	79
9	2	79	69
10	3	69	80
11	8	80	88
12	6	88	101
13	11	101	108
14	9	108	123
15	9	108	124
16	9	108	125
17	4	101	109
18	6	109	119
19	8	119	105
20	7	105	118
21	3	105	97
22	2	97	106
23	1	106	120
24	2	106	99
25	3	99	107
26	8	107	121
27	6	121	116
28	4	116	104
29	11	104	117
30	9	117	142
31	9	117	143
32	9	117	144
33	6	104	96
34	8	96	84
35	3	84	75
36	2	75	67
37	2	67	53
38	2	53	66
39	2	66	73
40	3	73	82
41	8	82	92
42	6	92	103
43	4	103	102
44	6	102	91
45	8	91	81
46	7	81	90
47	11	102	111
48	9	111	131
49	9	111	132
50	9	111	133
51	11	102	112
52	9	112	134
53	9	112	135
54	9	112	136
55	5	103	113
56	5	103	114
57	7	82	93
58	2	73	83
59	1	83	94
60	1	66	74
61	3	53	44
62	7	44	54
63	8	44	37
64	6	37	30
65	4	30	15
66	6	15	2
67	8	2	26
68	3	26	6
69	2	6	7
70	1	7	8
71	2	7	9
72	2	9	10
73	2	10	3
74	3	3	28
75	8	28	32
76	6	32	39
77	4	39	48
78	6	48	55
79	8	55	68
80	3	68	77
81	2	77	86
82	1	86	100
83	2	77	85
84	1	85	98
85	7	68	78
86	5	48	56
87	5	48	57
88	11	39	49
89	9	49	58
90	9	49	59
91	9	49	60
92	11	39	50
93	9	50	61
94	9	50	62
95	9	50	63
96	7	28	33
97	2	3	4
98	1	4	5
99	1	10	11
100	3	9	12
101	7	12	13
102	7	26	27
103	5	15	31
104	5	15	16
105	11	30	36
106	9	36	43
107	9	36	41
108	9	36	42
109	11	30	38
110	9	38	45
111	9	38	46
112	9	38	47
113	1	67	76
114	7	84	95
115	11	104	115
116	9	115	137
117	9	115	138
118	9	115	139
119	5	116	140
120	5	116	141
121	7	107	122
122	5	109	126
123	5	109	127
124	11	101	110
125	9	110	128
126	9	110	130
127	9	110	129
128	7	80	89
129	2	69	64
130	1	64	70
131	1	79	87
132	1	65	72
133	7	40	52
134	5	29	35
135	5	29	17
136	11	14	22
137	9	22	24
138	9	22	25
139	9	22	23
140	11	14	18
141	9	18	21
142	9	18	20
143	9	18	19
144	2	86	99
145	2	51	64
146	8	1	12
147	3	71	81
148	2	75	83
149	2	97	85
150	2	6	4
		
Angles						

1	5	1	14	29
2	5	14	29	34
3	6	29	34	40
4	10	34	40	51
5	4	40	51	65
6	2	51	65	71
7	1	65	71	79
8	2	71	79	69
9	4	79	69	80
10	10	69	80	88
11	6	80	88	101
12	13	88	101	108
13	20	101	108	123
14	20	101	108	124
15	20	101	108	125
16	5	88	101	109
17	5	101	109	119
18	6	109	119	105
19	8	119	105	118
20	10	119	105	97
21	4	105	97	106
22	3	97	106	120
23	2	97	106	99
24	4	106	99	107
25	10	99	107	121
26	6	107	121	116
27	5	121	116	104
28	17	116	104	117
29	20	104	117	142
30	20	104	117	143
31	20	104	117	144
32	5	116	104	96
33	6	104	96	84
34	10	96	84	75
35	4	84	75	67
36	2	75	67	53
37	1	67	53	66
38	2	53	66	73
39	4	66	73	82
40	10	73	82	92
41	6	82	92	103
42	5	92	103	102
43	5	103	102	91
44	6	102	91	81
45	8	91	81	90
46	17	103	102	111
47	20	102	111	131
48	20	102	111	132
49	20	102	111	133
50	17	103	102	112
51	20	102	112	134
52	20	102	112	135
53	20	102	112	136
54	11	92	103	113
55	11	92	103	114
56	7	73	82	93
57	1	66	73	83
58	3	73	83	94
59	3	53	66	74
60	4	67	53	44
61	7	53	44	54
62	10	53	44	37
63	6	44	37	30
64	5	37	30	15
65	5	30	15	2
66	6	15	2	26
67	10	2	26	6
68	4	26	6	7
69	3	6	7	8
70	2	6	7	9
71	1	7	9	10
72	2	9	10	3
73	4	10	3	28
74	10	3	28	32
75	6	28	32	39
76	5	32	39	48
77	5	39	48	55
78	6	48	55	68
79	10	55	68	77
80	4	68	77	86
81	3	77	86	100
82	4	68	77	85
83	3	77	85	98
84	8	55	68	78
85	9	39	48	56
86	9	39	48	57
87	13	32	39	49
88	20	39	49	58
89	20	39	49	59
90	20	39	49	60
91	13	32	39	50
92	20	39	50	61
93	20	39	50	62
94	20	39	50	63
95	7	3	28	33
96	1	10	3	4
97	3	3	4	5
98	3	9	10	11
99	4	7	9	12
100	7	9	12	13
101	8	2	26	27
102	9	30	15	31
103	9	30	15	16
104	13	37	30	36
105	20	30	36	43
106	20	30	36	41
107	20	30	36	42
108	13	37	30	38
109	20	30	38	45
110	20	30	38	46
111	20	30	38	47
112	3	75	67	76
113	8	96	84	95
114	17	116	104	115
115	20	104	115	137
116	20	104	115	138
117	20	104	115	139
118	11	121	116	140
119	11	121	116	141
120	7	99	107	122
121	9	101	109	126
122	9	101	109	127
123	13	88	101	110
124	20	101	110	128
125	20	101	110	130
126	20	101	110	129
127	7	69	80	89
128	1	79	69	64
129	3	69	64	70
130	3	71	79	87
131	3	51	65	72
132	8	34	40	52
133	9	14	29	35
134	9	14	29	17
135	13	1	14	22
136	20	14	22	24
137	20	14	22	25
138	20	14	22	23
139	13	1	14	18
140	20	14	18	21
141	20	14	18	20
142	20	14	18	19
143	2	77	86	99
144	1	86	99	106
145	3	99	106	120
146	7	97	105	118
147	3	71	65	72
148	1	65	51	64
149	3	51	64	70
150	7	51	40	52
151	11	34	29	35
152	6	14	1	12
153	8	1	12	13
154	17	29	14	22
155	17	29	14	18
156	11	34	29	17
157	4	79	71	81
158	7	71	81	90
159	10	71	81	91
160	3	73	66	74
161	1	67	75	83
162	3	75	83	94
163	7	75	84	95
164	13	96	104	117
165	13	96	104	115
166	8	121	107	122
167	9	104	116	140
168	9	104	116	141
169	3	53	67	76
170	4	66	53	44
171	8	92	82	93
172	9	102	103	113
173	9	102	103	114
174	13	91	102	111
175	13	91	102	112
176	3	69	79	87
177	8	88	80	89
178	17	109	101	108
179	17	109	101	110
180	11	119	109	126
181	11	119	109	127
182	1	106	97	85
183	3	97	85	98
184	10	1	12	9
185	7	6	26	27
186	17	15	30	36
187	2	73	83	75
188	4	83	75	84
189	8	37	44	54
190	17	15	30	38
191	11	2	15	31
192	11	2	15	16
193	1	7	6	4
194	3	6	4	5
195	3	9	7	8
196	4	12	9	10
197	4	4	6	26
198	4	81	71	65
199	2	51	64	69
200	4	64	69	80
201	3	99	86	100
202	11	55	48	56
203	11	55	48	57
204	17	48	39	49
205	17	48	39	50
206	3	3	10	11
207	8	32	28	33
208	7	77	68	78
209	1	86	77	85
210	4	28	3	4
211	12	16	15	31
212	12	17	29	35
213	21	18	14	22
214	15	19	18	21
215	15	19	18	20
216	15	20	18	21
217	15	23	22	24
218	15	23	22	25
219	15	24	22	25
220	21	36	30	38
221	2	6	4	3
222	15	41	36	43
223	15	41	36	42
224	15	42	36	43
225	15	45	38	46
226	15	45	38	47
227	15	46	38	47
228	21	49	39	50
229	12	56	48	57
230	15	58	49	59
231	15	58	49	60
232	15	59	49	60
233	15	61	50	62
234	15	61	50	63
235	15	62	50	63
236	2	97	85	77
237	4	40	51	64
238	4	86	99	107
239	4	85	97	105
240	21	108	101	110
241	21	111	102	112
242	12	113	103	114
243	21	115	104	117
244	15	123	108	124
245	15	123	108	125
246	15	124	108	125
247	12	126	109	127
248	15	128	110	130
249	15	128	110	129
250	15	129	110	130
251	15	131	111	132
252	15	131	111	133
253	15	132	111	133
254	15	134	112	135
255	15	134	112	136
256	15	135	112	136
257	15	137	115	138
258	15	137	115	139
259	15	138	115	139
260	12	140	116	141
261	15	142	117	143
262	15	142	117	144
263	15	143	117	144
	
Dihedrals						
						
1	14	1	14	29	34
2	8	14	29	34	40
3	9	29	34	40	51
4	12	34	40	51	65
5	5	40	51	65	71
6	4	51	65	71	79
7	4	65	71	79	69
8	5	71	79	69	80
9	12	79	69	80	88
10	9	69	80	88	101
11	15	80	88	101	108
12	16	88	101	108	123
13	16	88	101	108	124
14	16	88	101	108	125
15	8	80	88	101	109
16	14	88	101	109	119
17	8	101	109	119	105
18	10	109	119	105	118
19	9	109	119	105	97
20	12	119	105	97	106
21	6	105	97	106	120
22	5	105	97	106	99
23	5	97	106	99	107
24	12	106	99	107	121
25	9	99	107	121	116
26	8	107	121	116	104
27	18	121	116	104	117
28	17	116	104	117	142
29	17	116	104	117	143
30	17	116	104	117	144
31	14	121	116	104	96
32	8	116	104	96	84
33	9	104	96	84	75
34	12	96	84	75	67
35	5	84	75	67	53
36	4	75	67	53	66
37	4	67	53	66	73
38	5	53	66	73	82
39	12	66	73	82	92
40	9	73	82	92	103
41	8	82	92	103	102
42	14	92	103	102	91
43	8	103	102	91	81
44	10	102	91	81	90
45	18	92	103	102	111
46	17	103	102	111	131
47	17	103	102	111	132
48	17	103	102	111	133
49	18	92	103	102	112
50	17	103	102	112	134
51	17	103	102	112	135
52	17	103	102	112	136
53	7	82	92	103	113
54	7	82	92	103	114
55	3	66	73	82	93
56	4	53	66	73	83
57	2	66	73	83	94
58	2	67	53	66	74
59	5	75	67	53	44
60	3	67	53	44	54
61	12	67	53	44	37
62	9	53	44	37	30
63	8	44	37	30	15
64	14	37	30	15	2
65	8	30	15	2	26
66	9	15	2	26	6
67	12	2	26	6	7
68	6	26	6	7	8
69	5	26	6	7	9
70	4	6	7	9	10
71	4	7	9	10	3
72	5	9	10	3	28
73	12	10	3	28	32
74	9	3	28	32	39
75	8	28	32	39	48
76	14	32	39	48	55
77	8	39	48	55	68
78	9	48	55	68	77
79	12	55	68	77	86
80	6	68	77	86	100
81	12	55	68	77	85
82	6	68	77	85	98
83	10	48	55	68	78
84	13	32	39	48	56
85	13	32	39	48	57
86	15	28	32	39	49
87	16	32	39	49	58
88	16	32	39	49	59
89	16	32	39	49	60
90	15	28	32	39	50
91	16	32	39	50	61
92	16	32	39	50	62
93	16	32	39	50	63
94	3	10	3	28	33
95	4	9	10	3	4
96	2	10	3	4	5
97	2	7	9	10	11
98	5	6	7	9	12
99	3	7	9	12	13
100	10	15	2	26	27
101	13	37	30	15	31
102	13	37	30	15	16
103	15	44	37	30	36
104	16	37	30	36	43
105	16	37	30	36	41
106	16	37	30	36	42
107	15	44	37	30	38
108	16	37	30	38	45
109	16	37	30	38	46
110	16	37	30	38	47
111	6	84	75	67	76
112	10	104	96	84	95
113	18	121	116	104	115
114	17	116	104	115	137
115	17	116	104	115	138
116	17	116	104	115	139
117	7	107	121	116	140
118	7	107	121	116	141
119	3	106	99	107	122
120	13	88	101	109	126
121	13	88	101	109	127
122	15	80	88	101	110
123	16	88	101	110	128
124	16	88	101	110	130
125	16	88	101	110	129
126	3	79	69	80	89
127	4	71	79	69	64
128	2	79	69	64	70
129	2	65	71	79	87
130	6	40	51	65	72
131	10	29	34	40	52
132	13	1	14	29	35
133	13	1	14	29	17
134	16	1	14	22	24
135	16	1	14	22	25
136	16	1	14	22	23
137	16	1	14	18	21
138	16	1	14	18	20
139	16	1	14	18	19
140	5	68	77	86	99
141	4	77	86	99	106
142	2	86	99	106	120
143	4	86	99	106	97
144	3	106	97	105	118
145	2	79	71	65	72
146	4	71	65	51	64
147	2	65	51	64	70
148	3	65	51	40	52
149	7	40	34	29	35
150	8	29	14	1	12
151	10	14	1	12	13
152	18	34	29	14	22
153	17	29	14	22	24
154	17	29	14	22	25
155	17	29	14	22	23
156	18	34	29	14	18
157	17	29	14	18	21
158	17	29	14	18	20
159	17	29	14	18	19
160	7	40	34	29	17
161	5	69	79	71	81
162	3	79	71	81	90
163	12	79	71	81	91
164	9	71	81	91	102
165	6	82	73	66	74
166	4	53	67	75	83
167	2	67	75	83	94
168	3	67	75	84	95
169	15	84	96	104	117
170	16	96	104	117	142
171	16	96	104	117	143
172	16	96	104	117	144
173	15	84	96	104	115
174	16	96	104	115	137
175	16	96	104	115	138
176	16	96	104	115	139
177	10	116	121	107	122
178	13	96	104	116	140
179	13	96	104	116	141
180	2	66	53	67	76
181	5	73	66	53	44
182	3	66	53	44	54
183	12	66	53	44	37
184	10	103	92	82	93
185	13	91	102	103	113
186	13	91	102	103	114
187	15	81	91	102	111
188	16	91	102	111	131
189	16	91	102	111	132
190	16	91	102	111	133
191	15	81	91	102	112
192	16	91	102	112	134
193	16	91	102	112	135
194	16	91	102	112	136
195	6	80	69	79	87
196	10	101	88	80	89
197	18	119	109	101	108
198	17	109	101	108	123
199	17	109	101	108	124
200	17	109	101	108	125
201	18	119	109	101	110
202	17	109	101	110	128
203	17	109	101	110	130
204	17	109	101	110	129
205	7	105	119	109	126
206	7	105	119	109	127
207	4	99	106	97	85
208	2	106	97	85	98
209	9	14	1	12	9
210	12	1	12	9	7
211	3	7	6	26	27
212	18	2	15	30	36
213	17	15	30	36	43
214	17	15	30	36	41
215	17	15	30	36	42
216	4	66	73	83	75
217	4	73	83	75	67
218	2	83	75	67	76
219	5	73	83	75	84
220	3	83	75	84	95
221	12	83	75	84	96
222	6	44	53	66	74
223	10	30	37	44	54
224	18	2	15	30	38
225	17	15	30	38	45
226	17	15	30	38	46
227	17	15	30	38	47
228	7	26	2	15	31
229	7	26	2	15	16
230	4	9	7	6	4
231	2	7	6	4	5
232	6	12	9	7	8
233	12	1	12	9	10
234	6	12	9	10	11
235	3	4	6	26	27
236	12	4	6	26	2
237	12	91	81	71	65
238	6	81	71	65	72
239	5	81	71	65	51
240	4	65	51	64	69
241	4	51	64	69	79
242	2	64	69	79	87
243	5	51	64	69	80
244	12	64	69	80	88
245	6	84	75	83	94
246	2	106	99	86	100
247	7	68	55	48	56
248	7	68	55	48	57
249	18	55	48	39	49
250	17	48	39	49	58
251	17	48	39	49	59
252	17	48	39	49	60
253	18	55	48	39	50
254	17	48	39	50	61
255	17	48	39	50	62
256	17	48	39	50	63
257	6	28	3	10	11
258	2	10	9	7	8
259	5	3	10	9	12
260	15	12	1	14	22
261	15	12	1	14	18
262	3	10	9	12	13
263	10	39	32	28	33
264	3	86	77	68	78
265	4	99	86	77	85
266	2	86	77	85	98
267	3	64	69	80	89
268	6	5	4	6	26
269	12	32	28	3	4
270	6	28	3	4	5
271	19	18	14	22	24
272	19	18	14	22	25
273	19	18	14	22	23
274	19	19	18	14	22
275	19	20	18	14	22
276	19	21	18	14	22
277	20	36	30	15	31
278	20	36	30	15	16
279	19	36	30	38	45
280	19	36	30	38	46
281	19	36	30	38	47
282	20	38	30	15	31
283	20	38	30	15	16
284	19	38	30	36	43
285	19	38	30	36	41
286	19	38	30	36	42
287	4	7	6	4	3
288	5	6	4	3	28
289	3	4	3	28	33
290	4	6	4	3	10
291	2	4	3	10	11
292	20	49	39	48	56
293	20	49	39	48	57
294	19	49	39	50	61
295	19	49	39	50	62
296	19	49	39	50	63
297	20	50	39	48	56
298	20	50	39	48	57
299	19	50	39	49	58
300	19	50	39	49	59
301	19	50	39	49	60
302	6	107	99	106	120
303	4	106	97	85	77
304	4	97	85	77	86
305	2	85	77	86	100
306	5	97	85	77	68
307	3	85	77	68	78
308	12	34	40	51	64
309	6	40	51	64	70
310	2	83	73	66	74
311	5	77	86	99	107
312	12	86	99	107	121
313	3	86	99	107	122
314	3	85	97	105	118
315	12	85	97	105	119
316	6	107	99	86	100
317	6	98	85	97	105
318	19	108	101	110	128
319	19	108	101	110	130
320	19	108	101	110	129
321	19	110	101	108	123
322	19	110	101	108	124
323	19	110	101	108	125
324	19	111	102	112	134
325	19	111	102	112	135
326	19	111	102	112	136
327	19	112	102	111	131
328	19	112	102	111	132
329	19	112	102	111	133
330	19	115	104	117	142
331	19	115	104	117	143
332	19	115	104	117	144
333	19	117	104	115	137
334	19	117	104	115	138
335	19	117	104	115	139
336	20	126	109	101	108
337	20	126	109	101	110
338	20	127	109	101	108
339	20	127	109	101	110
340	20	140	116	104	117
341	20	140	116	104	115
342	20	141	116	104	117
343	20	141	116	104	115
