# Supplementary material for: Entropy-Driven Porous Liquids Allowing Gas Solubility in Solvent-Filled Imine-Based Porous Organic Cages
Source: J Phys Chem B. 2025 Aug 6;129(33):8501–8. doi: 10.1021/acs.jpcb.5c04176 (PMC12376116; doi:10.1021/acs.jpcb.5c04176)
Supplement: Supplementary file 2 [file jp5c04176_si_002.zip › sample input files/TQMD/chloroform.mol]

chloroform.mol 

5 atoms 
4 bonds 
6 angles 
0 dihedrals 

Types 
 
1	1
2	2 
3	3 
4	3 
5	3 

Molecules
 
1	1 
2	1 
3	1 
4	1 
5	1 

Coords
 
1 3.0695  2.3645  0.1221
2 3.9741  2.3645  0.3365
3 2.3310  3.8042  0.8180
4 2.9317  2.3645 -1.6311
5 2.3310  0.9247  0.8180

Charges

1	-0.3847	
2	0.2659	
3	0.0396	
4	0.0396	
5	0.0396	

Bonds						
						
1	1	1	2			
2	2	1	3			
3	2	1	4			
4	2	1	5			
		
Angles						
						
1	1	2	1	3		
2	1	2	1	4	
3	1	2	1	5		
4	2	3	1	5	
5	2	4	1	5		
6	2	3	1	4	
