# Supplementary material for: Entropy-Driven Porous Liquids Allowing Gas Solubility in Solvent-Filled Imine-Based Porous Organic Cages
Source: J Phys Chem B. 2025 Aug 6;129(33):8501–8. doi: 10.1021/acs.jpcb.5c04176 (PMC12376116; doi:10.1021/acs.jpcb.5c04176)
Supplement: Supplementary file 2 [file jp5c04176_si_002.zip › sample input files/TQMD/CO2.mol]

CO2.mol 

3 atoms 
2 bonds 
1 angles 
0 dihedrals 

Types 
 
1	1
2	2 
3	1 

Molecules
 
1	1 
2	1 
3	1

Coords
 
1	0.00	0.00	-1.16 
2	0.00	0.00	0.00 
3	0.00	0.00	1.16 

Charges

1	-0.350	
2	0.7	
3	-0.350

Bonds
 
1	1	1	2 
2	1	2	3 

Angles
 
1	1	1	2	3 
