# Supplementary material for: Entropy-Driven Porous Liquids Allowing Gas Solubility in Solvent-Filled Imine-Based Porous Organic Cages
Source: J Phys Chem B. 2025 Aug 6;129(33):8501–8. doi: 10.1021/acs.jpcb.5c04176 (PMC12376116; doi:10.1021/acs.jpcb.5c04176)
Supplement: Supplementary file 2 [file jp5c04176_si_002.zip › sample input files/TQMD/step_1_insert_cage/in.lammps_insert]

# CC13 density

##################
# Simulation box #
##################

units					real			# units A, fs, kcal/mol, K, atm
atom_style				full
boundary				p p p			# periodic in x, y, z directions
dimension				3			    # 3-D simulation 

region 					simulation_box block -200 200 -200 200 -200 200
create_box 				10 simulation_box bond/types 11 angle/types 22 dihedral/types 20 extra/bond/per/atom 150 extra/angle/per/atom 150 extra/dihedral/per/atom 100 extra/special/per/atom 300 

#################################
# Interparticle interactions/FF #
#################################

mass	1	14.0067
mass	2	12.0107
mass	3	12.0107
mass	4	12.0107
mass	5	12.0107
mass	6	12.0107
mass	7	1.00784
mass	8	1.00784
mass	9	1.00784
mass	10	1.00784


bond_style				harmonic
bond_coeff	1	734.7023923	1.08
bond_coeff	2	938.8976077	1.4
bond_coeff	3	854.8172249	1.481
bond_coeff	4	536.5129187	1.529
bond_coeff	5	680.6507177	1.09
bond_coeff	6	674.6449761	1.451
bond_coeff	7	734.7023923	1.08
bond_coeff	8	1059.01244	1.25
bond_coeff	9	680.6507177	1.09
bond_coeff	10	536.5129187	1.529
bond_coeff	11	536.5129187	1.529

						
angle_style				harmonic
angle_coeff	1	126.1196172	120
angle_coeff	2	126.1196172	120
angle_coeff	3	70.06698565	120
angle_coeff	4	140.1339713	120
angle_coeff	5	100.0956938	109
angle_coeff	6	140.1339713	119.4
angle_coeff	7	70.06698565	115.1
angle_coeff	8	70.06698565	123.2
angle_coeff	9	75.07177033	110.7
angle_coeff	10	140.1339713	120
angle_coeff	11	70.06698565	109.5
angle_coeff	12	66.06315789	107.8
angle_coeff	13	100.0956938	109
angle_coeff	14	75.07177033	110.7
angle_coeff	15	78.87559809	108.35
angle_coeff	16	126.5215311	110.63
angle_coeff	17	126.5215311	110.63
angle_coeff	18	92.88995215	110.05
angle_coeff	19	126.5215311	110.63
angle_coeff	20	92.88995215	110.05
angle_coeff	21	92.88995215	110.05
angle_coeff	22	80	109.5


dihedral_style			hybrid harmonic opls
dihedral_coeff	1	opls	0	0	0	0
dihedral_coeff	2	opls	0	7.256937799	0	0
dihedral_coeff	3	opls	0	7.256937799	0	0
dihedral_coeff	4	opls	0	7.256937799	0	0
dihedral_coeff	5	opls	0	7.256937799	0	0
dihedral_coeff	6	opls	0	7.256937799	0	0
dihedral_coeff	7	opls	0	7.256937799	0	0
dihedral_coeff	8	opls	-1.000956938	-0.350239234	0	0
dihedral_coeff	9	opls	0	200.1913876	0	0
dihedral_coeff	10	opls	0	10.00956938	0	0
dihedral_coeff	11	opls	0	0	0.300239234	0
dihedral_coeff	12	opls	0	7.256937799	0	0
dihedral_coeff	13	opls	0	0	-0.582535885	0
dihedral_coeff	14	opls	11.04545455	-0.968899522	0.270334928	0
dihedral_coeff	15	opls	-1.000956938	-0.350239234	0	0
dihedral_coeff	16	opls	0	0	-0.582535885	0
dihedral_coeff	17	opls	0	0	0.366	0
dihedral_coeff	18	opls	-2.824641148	1.116988417	3.005980861	0
dihedral_coeff	19	opls	0	0	0.300239234	0
dihedral_coeff	20	opls	0	0	0.300239234	0


pair_style				lj/cut/coul/long 30
pair_coeff	1	1	0.170144139	3.25
pair_coeff	1	2	0.109181806	3.4
pair_coeff	1	3	0.109181806	3.4
pair_coeff	1	4	0.116712788	3.375
pair_coeff	1	5	0.106004375	3.375
pair_coeff	1	6	0.106004375	3.375
pair_coeff	1	7	0.071468135	2.835
pair_coeff	1	8	0.092272317	2.875
pair_coeff	1	9	0.071468135	2.875
pair_coeff	1	10	0.106004375	3.375
pair_coeff	2	2	0.070062165	3.55
pair_coeff	2	3	0.070062165	3.55
pair_coeff	2	4	0.07489481	3.525
pair_coeff	2	5	0.068023202	3.525
pair_coeff	2	6	0.068023202	3.525
pair_coeff	2	7	0.045861234	2.985
pair_coeff	2	8	0.059211315	3.025
pair_coeff	2	9	0.045861234	3.025
pair_coeff	2	10	0.068023202	3.525
pair_coeff	3	3	0.070062165	3.55
pair_coeff	3	4	0.07489481	3.525
pair_coeff	3	5	0.068023202	3.525
pair_coeff	3	6	0.068023202	3.525
pair_coeff	3	7	0.045861234	2.985
pair_coeff	3	8	0.059211315	3.025
pair_coeff	3	9	0.045861234	3.025
pair_coeff	3	10	0.068023202	3.525
pair_coeff	4	4	0.080060795	3.5
pair_coeff	4	5	0.072715207	3.5
pair_coeff	4	6	0.072715207	3.5
pair_coeff	4	7	0.049024582	2.96
pair_coeff	4	8	0.063295507	3
pair_coeff	4	9	0.049024582	3
pair_coeff	4	10	0.072715207	3.5
pair_coeff	5	5	0.066043578	3.5
pair_coeff	5	6	0.066043578	3.5
pair_coeff	5	7	0.044526571	2.96
pair_coeff	5	8	0.057488136	3
pair_coeff	5	9	0.044526571	3
pair_coeff	5	10	0.066043578	3.5
pair_coeff	6	6	0.066043578	3.5
pair_coeff	6	7	0.044526571	2.96
pair_coeff	6	8	0.057488136	3
pair_coeff	6	9	0.044526571	3
pair_coeff	6	10	0.066043578	3.5
pair_coeff	7	7	0.030019808	2.42
pair_coeff	7	8	0.038758493	2.46
pair_coeff	7	9	0.030019808	2.46
pair_coeff	7	10	0.044526571	2.96
pair_coeff	8	8	0.050040987	2.5
pair_coeff	8	9	0.038758493	2.5
pair_coeff	8	10	0.057488136	3
pair_coeff	9	9	0.030019808	2.5
pair_coeff	9	10	0.044526571	3
pair_coeff	10	10	0.066043578	3.5

kspace_style 			ewald 1.0e-2

pair_modify				tail yes shift no

special_bonds 			lj 0.0 0.0 0.5 angle yes dihedral yes

molecule        		cage ../CC13.mol

create_atoms    		0 random 10 123456 NULL mol cage 234321 overlap 3.0 maxtry 100000000

##################
# Atom Groupings #
##################

group           CC13_mol type 1:10

##################
# Neighbour list #
##################

neighbor		2.0 	bin				     # Neighboring distance = Cutoff + xA
neigh_modify	every 1 delay 0 check yes 	 # one 10000

# neigh_modify    exclude molecule/intra CC13_mol

##############
# Simulation #
##############

velocity		all create 400 123 mom yes rot yes dist gaussian

run_style		verlet

timestep		1

dump            minconfig all xyz 10000 CC13minimconfig.xyz
dump_modify     minconfig element N C C C C C H H H H

fix				RIGID_CC13 CC13_mol rigid molecule

min_style		quickmin
minimize		1.0e-5 1.0e-7 10000 100000

undump			minconfig
reset_timestep	0	

write_data		cage_initial.data nocoeff
