# Supplementary material for: Entropy-Driven Porous Liquids Allowing Gas Solubility in Solvent-Filled Imine-Based Porous Organic Cages
Source: J Phys Chem B. 2025 Aug 6;129(33):8501–8. doi: 10.1021/acs.jpcb.5c04176 (PMC12376116; doi:10.1021/acs.jpcb.5c04176)
Supplement: Supplementary file 2 [file jp5c04176_si_002.zip › sample input files/TQMD/step_4_change_box/in.lammps_changebox]

# 2HAP density

##################
# Simulation box #
##################

units					real			# units A, fs, kcal/mol, K, atm
atom_style				full
boundary				p p p			# periodic in x, y, z directions
dimension				3			    # 3-D simulation 

box tilt        		large
read_data				../step_3_insert_co2_to_chloroform/3component_initial.data nocoeff

#################################
# Interparticle interactions/FF #
#################################

mass	1	14.0067
mass	2	12.0107
mass	3	12.0107
mass	4	12.0107
mass	5	12.0107
mass	6	12.0107
mass	7	1.00784
mass	8	1.00784
mass	9	1.00784
mass	10	1.00784
mass	11	12.0107
mass	12	1.00784
mass	13	35.45
mass	14	15.999				# O_CO2
mass	15	12.0107				# C_CO2

bond_style	harmonic
bond_coeff	1	734.7023923	1.08
bond_coeff	2	938.8976077	1.4
bond_coeff	3	854.8172249	1.481
bond_coeff	4	536.5129187	1.529
bond_coeff	5	680.6507177	1.09
bond_coeff	6	674.6449761	1.451
bond_coeff	7	734.7023923	1.08
bond_coeff	8	1059.01244	1.25
bond_coeff	9	680.6507177	1.09
bond_coeff	10	536.5129187	1.529
bond_coeff	11	536.5129187	1.529
bond_coeff	12	340.0 	1.1
bond_coeff	13	232.4	1.758
bond_coeff	14	570	1.16		# C=O(2)
						
angle_style	harmonic
angle_coeff	1	126.1196172	120
angle_coeff	2	126.1196172	120
angle_coeff	3	70.06698565	120
angle_coeff	4	140.1339713	120
angle_coeff	5	100.0956938	109
angle_coeff	6	140.1339713	119.4
angle_coeff	7	70.06698565	115.1
angle_coeff	8	70.06698565	123.2
angle_coeff	9	75.07177033	110.7
angle_coeff	10	140.1339713	120
angle_coeff	11	70.06698565	109.5
angle_coeff	12	66.06315789	107.8
angle_coeff	13	100.0956938	109
angle_coeff	14	75.07177033	110.7
angle_coeff	15	78.87559809	108.35
angle_coeff	16	126.5215311	110.63
angle_coeff	17	126.5215311	110.63
angle_coeff	18	92.88995215	110.05
angle_coeff	19	126.5215311	110.63
angle_coeff	20	92.88995215	110.05
angle_coeff	21	92.88995215	110.05
angle_coeff	22	80	109.5
angle_coeff	23	38.1 	107.7
angle_coeff	24	77.7 	111.3
angle_coeff	25	1000	180

dihedral_style	hybrid opls
dihedral_coeff	1	opls	0	0	0	0
dihedral_coeff	2	opls	0	7.256937799	0	0
dihedral_coeff	3	opls	0	7.256937799	0	0
dihedral_coeff	4	opls	0	7.256937799	0	0
dihedral_coeff	5	opls	0	7.256937799	0	0
dihedral_coeff	6	opls	0	7.256937799	0	0
dihedral_coeff	7	opls	0	7.256937799	0	0
dihedral_coeff	8	opls	-1.000956938	-0.350239234	0	0
dihedral_coeff	9	opls	0	200.1913876	0	0
dihedral_coeff	10	opls	0	10.00956938	0	0
dihedral_coeff	11	opls	0	0	0.300239234	0
dihedral_coeff	12	opls	0	7.256937799	0	0
dihedral_coeff	13	opls	0	0	-0.582535885	0
dihedral_coeff	14	opls	11.04545455	-0.968899522	0.270334928	0
dihedral_coeff	15	opls	-1.000956938	-0.350239234	0	0
dihedral_coeff	16	opls	0	0	-0.582535885	0
dihedral_coeff	17	opls	0	0	0.366	0
dihedral_coeff	18	opls	-2.824641148	1.116988417	3.005980861	0
dihedral_coeff	19	opls	0	0	0.300239234	0
dihedral_coeff	20	opls	0	0	0.300239234	0


pair_style	lj/cut/coul/long 15
pair_coeff	1	1	0.170142	3.25
pair_coeff	1	2	0.109181	3.4
pair_coeff	1	3	0.109181	3.4
pair_coeff	1	4	0.116712	3.375
pair_coeff	1	5	0.106003	3.375
pair_coeff	1	6	0.106003	3.375
pair_coeff	1	7	0.0714674	2.835
pair_coeff	1	8	0.0922713	2.875
pair_coeff	1	9	0.0714674	2.875
pair_coeff	1	10	0.0714674	2.875
pair_coeff	1	11	0.152672	3.33
pair_coeff	1	12	0.0583207	3.03
pair_coeff	1	13	0.216458	3.35
pair_coeff	1	14	0.163432	3.15
pair_coeff	1	15	0.0955445	3.025
pair_coeff	2	2	0.0700614	3.55
pair_coeff	2	3	0.0700614	3.55
pair_coeff	2	4	0.074894	3.525
pair_coeff	2	5	0.0680225	3.525
pair_coeff	2	6	0.0680225	3.525
pair_coeff	2	7	0.0458607	2.985
pair_coeff	2	8	0.0592107	3.025
pair_coeff	2	9	0.0458607	3.025
pair_coeff	2	10	0.0458607	3.025
pair_coeff	2	11	0.0979699	3.48
pair_coeff	2	12	0.0374245	3.18
pair_coeff	2	13	0.138902	3.5
pair_coeff	2	14	0.104875	3.3
pair_coeff	2	15	0.0613111	3.175
pair_coeff	3	3	0.0700614	3.55
pair_coeff	3	4	0.074894	3.525
pair_coeff	3	5	0.0680225	3.525
pair_coeff	3	6	0.0680225	3.525
pair_coeff	3	7	0.0458607	2.985
pair_coeff	3	8	0.0592107	3.025
pair_coeff	3	9	0.0458607	3.025
pair_coeff	3	10	0.0458607	3.025
pair_coeff	3	11	0.0979699	3.48
pair_coeff	3	12	0.0374245	3.18
pair_coeff	3	13	0.138902	3.5
pair_coeff	3	14	0.104875	3.3
pair_coeff	3	15	0.0613111	3.175
pair_coeff	4	4	0.0800599	3.5
pair_coeff	4	5	0.0727144	3.5
pair_coeff	4	6	0.0727144	3.5
pair_coeff	4	7	0.049024	2.96
pair_coeff	4	8	0.0632948	3
pair_coeff	4	9	0.049024	3
pair_coeff	4	10	0.049024	3
pair_coeff	4	11	0.104727	3.455
pair_coeff	4	12	0.0400059	3.155
pair_coeff	4	13	0.148483	3.475
pair_coeff	4	14	0.112109	3.275
pair_coeff	4	15	0.0655401	3.15
pair_coeff	5	5	0.0660429	3.5
pair_coeff	5	6	0.0660429	3.5
pair_coeff	5	7	0.0445261	2.96
pair_coeff	5	8	0.0574875	3
pair_coeff	5	9	0.0445261	3
pair_coeff	5	10	0.0445261	3
pair_coeff	5	11	0.0951187	3.455
pair_coeff	5	12	0.0363354	3.155
pair_coeff	5	13	0.134859	3.475
pair_coeff	5	14	0.101823	3.275
pair_coeff	5	15	0.0595268	3.15
pair_coeff	6	6	0.0660429	3.5
pair_coeff	6	7	0.0445261	2.96
pair_coeff	6	8	0.0574875	3
pair_coeff	6	9	0.0445261	3
pair_coeff	6	10	0.0445261	3
pair_coeff	6	11	0.0951187	3.455
pair_coeff	6	12	0.0363354	3.155
pair_coeff	6	13	0.134859	3.475
pair_coeff	6	14	0.101823	3.275
pair_coeff	6	15	0.0595268	3.15
pair_coeff	7	7	0.0300195	2.42
pair_coeff	7	8	0.0387581	2.46
pair_coeff	7	9	0.0300195	2.46
pair_coeff	7	10	0.0300195	2.46
pair_coeff	7	11	0.064129	2.915
pair_coeff	7	12	0.0244973	2.615
pair_coeff	7	13	0.0909221	2.935
pair_coeff	7	14	0.0686488	2.735
pair_coeff	7	15	0.0401329	2.61
pair_coeff	8	8	0.0500404	2.5
pair_coeff	8	9	0.0387581	2.5
pair_coeff	8	10	0.0387581	2.5
pair_coeff	8	11	0.0827968	2.955
pair_coeff	8	12	0.0316284	2.655
pair_coeff	8	13	0.117389	2.975
pair_coeff	8	14	0.0886322	2.775
pair_coeff	8	15	0.0518155	2.65
pair_coeff	9	9	0.0300195	2.5
pair_coeff	9	10	0.0300195	2.5
pair_coeff	9	11	0.064129	2.955
pair_coeff	9	12	0.0244973	2.655
pair_coeff	9	13	0.0909221	2.975
pair_coeff	9	14	0.0686488	2.775
pair_coeff	9	15	0.0401329	2.65
pair_coeff	10	10	0.0300195	2.5
pair_coeff	10	11	0.064129	2.955
pair_coeff	10	12	0.0244973	2.655
pair_coeff	10	13	0.0909221	2.975
pair_coeff	10	14	0.0686488	2.775
pair_coeff	10	15	0.0401329	2.65
pair_coeff	11	11	0.136995	3.41
pair_coeff	11	12	0.0523323	3.11
pair_coeff	11	13	0.194232	3.43
pair_coeff	11	14	0.146651	3.23
pair_coeff	11	15	0.0857339	3.105
pair_coeff	12	12	0.0199909	2.81
pair_coeff	12	13	0.0741966	3.13
pair_coeff	12	14	0.0560206	2.93
pair_coeff	12	15	0.0327503	2.805
pair_coeff	13	13	0.275382	3.45
pair_coeff	13	14	0.207921	3.25
pair_coeff	13	15	0.121553	3.125
pair_coeff	14	14	0.156986	3.05
pair_coeff	14	15	0.0917763	2.925
pair_coeff	15	15	0.0536536	2.8

kspace_style 			ewald 1.0e-2 #pppm 

pair_modify				tail yes shift no

special_bonds 			lj 0.0 0.0 0.5 angle yes dihedral yes

##################
# Atom Groupings #
##################
group           cage type 1:10
group           chloroform type 11:13
group           CO2 type 14 15

##################
# Neighbour list #
##################

neighbor		2.0 	bin				     # Neighboring distance = Cutoff + xA
neigh_modify	every 1 delay 0 check yes 	 # one 10000


##############
# Simulation #
##############

velocity		all create 600 123 mom yes rot yes dist gaussian

run_style		verlet

timestep		0.5

############################
# Output system properties #
############################

thermo			1000
thermo_style	custom step cpu temp pe etotal epair etail ebond eangle edihed density press cella cellb cellc
log				thermo.dat

dump            minconfig all xyz 1000000 cagechloroform_changebox.xyz
dump_modify     minconfig element N C C C C C H H H H C H Cl O C

restart		    200000	rst

#####################
# Simulation length #
#####################

fix				2 	all	nvt temp 600 600 100.0
fix 			3	all	deform 	1 x final -20 20 y final -20 20	z final -200 200 units box
run             300000
unfix 			2
unfix 			3

fix				4 	all	nvt temp 600 700 100.0
run             500000
unfix 			4

write_data		3component_changebox.data nocoeff		# write a data file with the final configuration
